# Supplementary material for: Paenibacillus odorifer, the Predominant Paenibacillus Species Isolated from Milk in the United States, Demonstrates Genetic and Phenotypic Conservation of Psychrotolerance but Clade-Associated Differences in Nitrogen Metabolic Pathways
Source: mSphere. 2020 Jan 22;5(1):e00739-19. doi: 10.1128/mSphere.00739-19 (PMC7407005; doi:10.1128/mSphere.00739-19)
Supplement: DATA SET S1 [file mSphere.00739-19-sd001.xlsx]

## Sheet: S1.CladeA_enriched
Cluster	Number of Genes	Number of Taxa	Clade A Presence	Clade B Presence	Clade A Absence	Clade B Absence	P-value a	FDR P-value b	Odds Ratio c	Products
Cluster_5417	15	15	13	2	0	10	2.02e-05	0.00118903	INF	ABC transporter ATP-binding protein
Cluster_5735	10	10	10	0	3	12	0.000108	0.00531568	INF	ABC transporter ATP-binding protein
Cluster_5569	13	13	13	0	0	12	1.92e-07	2.58e-05	INF	ABC transporter permease
Cluster_5544	13	13	13	0	0	12	1.92e-07	2.58e-05	INF	acetolactate synthase, large subunit,
Cluster_5385	16	16	12	2	1	10	0.00021268	0.0101023	45.0393	acetylhydrolase
Cluster_5562	13	13	13	0	0	12	1.92e-07	2.58e-05	INF	anthranilate phosphoribosyltransferase
Cluster_5527	13	13	12	0	1	12	2.69e-06	0.000213464	INF	CAAX protease family protein
Cluster_5682	11	11	11	0	2	12	2.02e-05	0.00118903	INF	cation-binding protein
Cluster_5383	16	16	13	2	0	10	2.02e-05	0.00118903	INF	chemotaxis protein
Cluster_5539	13	13	13	0	0	12	1.92e-07	2.58e-05	INF	cyclic pyranopterin phosphate synthase
Cluster_5490	14	14	13	1	0	11	2.69e-06	0.000213464	INF	DNA mismatch repair protein MutT
Cluster_5536	13	13	13	0	0	12	1.92e-07	2.58e-05	INF	DNA-binding response regulator
Cluster_5503	14	14	12	2	1	10	0.00021268	0.0101023	45.0393	DNA-binding response regulator
Cluster_5619	12	12	11	1	2	11	0.00021268	0.0101023	45.4054	DoxX family protein
Cluster_5318	18	18	12	3	1	9	0.000982636	0.0385025	29.2561	enamine deaminase RidA
Cluster_5558	13	13	13	0	0	12	1.92e-07	2.58e-05	INF	formate transporter
Cluster_5534	13	13	13	0	0	12	1.92e-07	2.58e-05	INF	GAF domain-containing protein
Cluster_5543	13	13	12	1	1	11	3.27e-05	0.00185984	82.6754	GNAT family N-acetyltransferase
Cluster_5394	16	16	13	3	0	9	0.000107686	0.00531568	INF	GNAT family N-acetyltransferase
Cluster_5337	18	18	12	3	1	9	0.000982636	0.0385025	29.2561	GNAT family N-acetyltransferase
Cluster_5608	12	12	12	0	1	12	2.69e-06	0.000213464	INF	hypothetical protein
Cluster_5873	8	8	8	0	5	12	0.0016476	0.0493789	INF	hypothetical protein
Cluster_5528	13	13	13	0	0	12	1.92e-07	2.58e-05	INF	hypothetical protein
Cluster_5529	13	13	13	0	0	12	1.92e-07	2.58e-05	INF	hypothetical protein
Cluster_5790	9	9	9	0	4	12	0.000457666	0.0196115	INF	hypothetical protein
Cluster_5540	13	13	13	0	0	12	1.92e-07	2.58e-05	INF	hypothetical protein
Cluster_5713	10	10	10	0	3	12	0.000108	0.00531568	INF	hypothetical protein
Cluster_5416	15	15	13	2	0	10	2.02e-05	0.00118903	INF	hypothetical protein
Cluster_5382	16	16	13	3	0	9	0.000107686	0.00531568	INF	hypothetical protein
Cluster_5791	9	9	9	0	4	12	0.000457666	0.0196115	INF	hypothetical protein
Cluster_5792	9	9	9	0	4	12	0.000457666	0.0196115	INF	hypothetical protein
Cluster_5715	10	10	9	0	4	12	0.000457666	0.0196115	INF	hypothetical protein
Cluster_5418	15	15	13	2	0	10	2.02e-05	0.00118903	INF	hypothetical protein
Cluster_5483	14	14	13	1	0	11	2.69e-06	0.000213464	INF	hypothetical protein
Cluster_5611	12	12	12	0	1	12	2.69e-06	0.000213464	INF	hypothetical protein
Cluster_5419	15	15	12	3	1	9	0.000982636	0.0385025	29.2561	hypothetical protein
Cluster_5420	15	15	13	1	0	11	2.69e-06	0.000213464	INF	hypothetical protein
Cluster_5421	15	15	13	2	0	10	2.02e-05	0.00118903	INF	hypothetical protein
Cluster_5545	13	13	13	0	0	12	1.92e-07	2.58e-05	INF	hypothetical protein
Cluster_5546	13	13	12	1	1	11	3.27e-05	0.00185984	82.6754	hypothetical protein
Cluster_5876	8	8	8	0	5	12	0.0016476	0.0493789	INF	hypothetical protein
Cluster_5683	11	11	11	0	2	12	2.02e-05	0.00118903	INF	hypothetical protein
Cluster_5342	17	17	13	3	0	9	0.000107686	0.00531568	INF	hypothetical protein
Cluster_5320	18	17	13	3	0	9	0.000107686	0.00531568	INF	hypothetical protein
Cluster_5343	17	17	13	3	0	9	0.000107686	0.00531568	INF	hypothetical protein
Cluster_5548	13	13	13	0	0	12	1.92e-07	2.58e-05	INF	hypothetical protein
Cluster_5686	11	11	11	0	2	12	2.02e-05	0.00118903	INF	hypothetical protein
Cluster_5549	13	13	13	0	0	12	1.92e-07	2.58e-05	INF	hypothetical protein
Cluster_5550	13	13	13	0	0	12	1.92e-07	2.58e-05	INF	hypothetical protein
Cluster_5551	13	13	13	0	0	12	1.92e-07	2.58e-05	INF	hypothetical protein
Cluster_5552	13	13	13	0	0	12	1.92e-07	2.58e-05	INF	hypothetical protein
Cluster_5617	12	12	12	0	1	12	2.69e-06	0.000213464	INF	hypothetical protein
Cluster_5690	11	11	11	0	2	12	2.02e-05	0.00118903	INF	hypothetical protein
Cluster_5553	13	13	13	0	0	12	1.92e-07	2.58e-05	INF	hypothetical protein
Cluster_5323	18	18	13	5	0	7	0.0016476	0.0493789	INF	hypothetical protein
Cluster_5555	13	13	11	2	2	10	0.00120262	0.0460472	22.4363	hypothetical protein
Cluster_5425	15	15	13	1	0	11	2.69e-06	0.000213464	INF	hypothetical protein
Cluster_5492	14	14	13	1	0	11	2.69e-06	0.000213464	INF	hypothetical protein
Cluster_5426	15	15	13	1	0	11	2.69e-06	0.000213464	INF	hypothetical protein
Cluster_5493	14	14	13	1	0	11	2.69e-06	0.000213464	INF	hypothetical protein
Cluster_5427	15	15	13	1	0	11	2.69e-06	0.000213464	INF	hypothetical protein
Cluster_5428	15	15	13	1	0	11	2.69e-06	0.000213464	INF	hypothetical protein
Cluster_5429	15	15	13	1	0	11	2.69e-06	0.000213464	INF	hypothetical protein
Cluster_5494	14	14	13	1	0	11	2.69e-06	0.000213464	INF	hypothetical protein
Cluster_5431	15	15	13	1	0	11	2.69e-06	0.000213464	INF	hypothetical protein
Cluster_5495	14	14	13	1	0	11	2.69e-06	0.000213464	INF	hypothetical protein
Cluster_5432	15	15	13	1	0	11	2.69e-06	0.000213464	INF	hypothetical protein
Cluster_5496	14	14	13	1	0	11	2.69e-06	0.000213464	INF	hypothetical protein
Cluster_5433	15	15	13	1	0	11	2.69e-06	0.000213464	INF	hypothetical protein
Cluster_5434	15	15	13	1	0	11	2.69e-06	0.000213464	INF	hypothetical protein
Cluster_5436	15	15	13	1	0	11	2.69e-06	0.000213464	INF	hypothetical protein
Cluster_5437	15	15	13	1	0	11	2.69e-06	0.000213464	INF	hypothetical protein
Cluster_5497	14	14	13	1	0	11	2.69e-06	0.000213464	INF	hypothetical protein
Cluster_5884	8	8	8	0	5	12	0.0016476	0.0493789	INF	hypothetical protein
Cluster_5818	9	8	8	0	5	12	0.0016476	0.0493789	INF	hypothetical protein
Cluster_5886	8	8	8	0	5	12	0.0016476	0.0493789	INF	hypothetical protein
Cluster_5887	8	8	8	0	5	12	0.0016476	0.0493789	INF	hypothetical protein
Cluster_5889	8	8	8	0	5	12	0.0016476	0.0493789	INF	hypothetical protein
Cluster_5325	18	18	13	5	0	7	0.0016476	0.0493789	INF	hypothetical protein
Cluster_5498	14	14	12	0	1	12	2.69e-06	0.000213464	INF	hypothetical protein
Cluster_5556	13	13	13	0	0	12	1.92e-07	2.58e-05	INF	hypothetical protein
Cluster_5500	14	14	12	1	1	11	3.27e-05	0.00185984	82.6754	hypothetical protein
Cluster_5561	13	13	13	0	0	12	1.92e-07	2.58e-05	INF	hypothetical protein
Cluster_5501	14	14	13	1	0	11	2.69e-06	0.000213464	INF	hypothetical protein
Cluster_5563	13	13	13	0	0	12	1.92e-07	2.58e-05	INF	hypothetical protein
Cluster_5389	16	16	13	3	0	9	0.000107686	0.00531568	INF	hypothetical protein
Cluster_5564	13	13	10	1	3	11	0.000982636	0.0385025	29.7827	hypothetical protein
Cluster_5728	10	10	10	0	3	12	0.000108	0.00531568	INF	hypothetical protein
Cluster_5391	16	16	13	3	0	9	0.000107686	0.00531568	INF	hypothetical protein
Cluster_5639	12	12	12	0	1	12	2.69e-06	0.000213464	INF	hypothetical protein
Cluster_5570	13	13	13	0	0	12	1.92e-07	2.58e-05	INF	hypothetical protein
Cluster_5392	16	16	13	3	0	9	0.000107686	0.00531568	INF	hypothetical protein
Cluster_5362	17	17	13	4	0	8	0.000457666	0.0196115	INF	hypothetical protein
Cluster_5363	17	17	13	4	0	8	0.000457666	0.0196115	INF	hypothetical protein
Cluster_5502	14	14	12	2	1	10	0.00021268	0.0101023	45.0393	hypothetical protein
Cluster_5730	10	10	10	0	3	12	0.000108	0.00531568	INF	hypothetical protein
Cluster_5731	10	10	10	0	3	12	0.000108	0.00531568	INF	hypothetical protein
Cluster_5732	10	10	10	0	3	12	0.000108	0.00531568	INF	hypothetical protein
Cluster_5733	10	10	10	0	3	12	0.000108	0.00531568	INF	hypothetical protein
Cluster_5736	10	10	10	0	3	12	0.000108	0.00531568	INF	hypothetical protein
Cluster_5329	18	18	13	5	0	7	0.0016476	0.0493789	INF	hypothetical protein
Cluster_5641	12	12	12	0	1	12	2.69e-06	0.000213464	INF	hypothetical protein
Cluster_5642	12	12	12	0	1	12	2.69e-06	0.000213464	INF	hypothetical protein
Cluster_5897	8	8	8	0	5	12	0.0016476	0.0493789	INF	hypothetical protein
Cluster_5643	12	12	12	0	1	12	2.69e-06	0.000213464	INF	hypothetical protein
Cluster_5504	14	14	12	2	1	10	0.00021268	0.0101023	45.0393	hypothetical protein
Cluster_5505	14	14	12	2	1	10	0.00021268	0.0101023	45.0393	hypothetical protein
Cluster_5830	9	9	9	0	4	12	0.000457666	0.0196115	INF	hypothetical protein
Cluster_5573	13	13	13	0	0	12	1.92e-07	2.58e-05	INF	hypothetical protein
Cluster_5574	13	13	13	0	0	12	1.92e-07	2.58e-05	INF	hypothetical protein
Cluster_5739	10	8	8	0	5	12	0.0016476	0.0493789	INF	hypothetical protein
Cluster_5506	14	14	13	1	0	11	2.69e-06	0.000213464	INF	hypothetical protein
Cluster_5441	15	15	13	2	0	10	2.02e-05	0.00118903	INF	hypothetical protein
Cluster_5333	18	18	13	2	0	10	2.02e-05	0.00118903	INF	hypothetical protein
Cluster_5647	12	12	12	0	1	12	2.69e-06	0.000213464	INF	hypothetical protein
Cluster_5648	12	12	12	0	1	12	2.69e-06	0.000213464	INF	hypothetical protein
Cluster_5442	15	15	13	2	0	10	2.02e-05	0.00118903	INF	hypothetical protein
Cluster_5749	10	8	8	0	5	12	0.0016476	0.0493789	INF	hypothetical protein
Cluster_5750	10	8	8	0	5	12	0.0016476	0.0493789	INF	hypothetical protein
Cluster_5751	10	8	8	0	5	12	0.0016476	0.0493789	INF	hypothetical protein
Cluster_5700	11	8	8	0	5	12	0.0016476	0.0493789	INF	hypothetical protein
Cluster_5336	18	18	13	5	0	7	0.0016476	0.0493789	INF	hypothetical protein
Cluster_5906	8	8	8	0	5	12	0.0016476	0.0493789	INF	hypothetical protein
Cluster_5701	11	11	11	0	2	12	2.02e-05	0.00118903	INF	hypothetical protein
Cluster_5702	11	11	11	0	2	12	2.02e-05	0.00118903	INF	hypothetical protein
Cluster_5703	11	11	11	0	2	12	2.02e-05	0.00118903	INF	hypothetical protein
Cluster_5451	15	15	12	0	1	12	2.69e-06	0.000213464	INF	hypothetical protein
Cluster_5705	11	11	11	0	2	12	2.02e-05	0.00118903	INF	hypothetical protein
Cluster_5836	9	9	9	0	4	12	0.000457666	0.0196115	INF	hypothetical protein
Cluster_5918	8	8	8	0	5	12	0.0016476	0.0493789	INF	hypothetical protein
Cluster_5919	8	8	8	0	5	12	0.0016476	0.0493789	INF	hypothetical protein
Cluster_5933	8	8	8	0	5	12	0.0016476	0.0493789	INF	hypothetical protein
Cluster_5777	10	10	8	0	5	12	0.0016476	0.0493789	INF	hypothetical protein
Cluster_5935	8	8	8	0	5	12	0.0016476	0.0493789	INF	hypothetical protein
Cluster_5936	8	8	8	0	5	12	0.0016476	0.0493789	INF	hypothetical protein
Cluster_5937	8	8	8	0	5	12	0.0016476	0.0493789	INF	hypothetical protein
Cluster_5938	8	8	8	0	5	12	0.0016476	0.0493789	INF	IS110 family transposase
Cluster_5861	9	9	8	0	5	12	0.0016476	0.0493789	INF	IS110 family transposase
Cluster_5485	14	14	12	2	1	10	0.00021268	0.0101023	45.0393	MerR family transcriptional regulator
Cluster_5685	11	11	11	0	2	12	2.02e-05	0.00118903	INF	MerR family transcriptional regulator
Cluster_5344	17	17	13	2	0	10	2.02e-05	0.00118903	INF	MerR family transcriptional regulator
Cluster_5734	10	10	10	0	3	12	0.000108	0.00531568	INF	methionine ABC transporter permease
Cluster_5566	13	13	13	0	0	12	1.92e-07	2.58e-05	INF	MFS transporter
Cluster_5888	8	8	8	0	5	12	0.0016476	0.0493789	INF	minor capsid protein
Cluster_5542	13	13	13	0	0	12	1.92e-07	2.58e-05	INF	molybdenum cofactor biosynthesis protein MoaE
Cluster_5538	13	13	13	0	0	12	1.92e-07	2.58e-05	INF	molybdopterin molybdenumtransferase
Cluster_5541	13	13	13	0	0	12	1.92e-07	2.58e-05	INF	molybdopterin-guanine dinucleotide biosynthesis
Cluster_5575	13	13	13	0	0	12	1.92e-07	2.58e-05	INF	N-acetyltransferase
Cluster_5554	13	13	11	2	2	10	0.00120262	0.0460472	22.4363	NAD(P)-dependent oxidoreductase
Cluster_5532	13	13	13	0	0	12	1.92e-07	2.58e-05	INF	nitrate reductase molybdenum cofactor assembly
Cluster_5530	13	13	13	0	0	12	1.92e-07	2.58e-05	INF	nitrate reductase subunit alpha
Cluster_5531	13	13	13	0	0	12	1.92e-07	2.58e-05	INF	nitrate reductase subunit beta
Cluster_5537	13	13	13	0	0	12	1.92e-07	2.58e-05	INF	nitrate/nitrite transporter
Cluster_5559	13	13	13	0	0	12	1.92e-07	2.58e-05	INF	nitrite reductase
Cluster_5560	13	13	13	0	0	12	1.92e-07	2.58e-05	INF	nitrite reductase large subunit
Cluster_5704	11	11	10	1	3	11	0.000982636	0.0385025	29.7827	O-acetyl-ADP-ribose deacetylase
Cluster_5567	13	13	13	0	0	12	1.92e-07	2.58e-05	INF	phosphoesterase
Cluster_5414	15	15	13	2	0	10	2.02e-05	0.00118903	INF	radical SAM/SPASM domain-containing protein
Cluster_5415	15	15	13	2	0	10	2.02e-05	0.00118903	INF	radical SAM/SPASM domain-containing protein
Cluster_5533	13	13	13	0	0	12	1.92e-07	2.58e-05	INF	respiratory nitrate reductase subunit gamma
Cluster_5499	14	14	12	1	1	11	3.27e-05	0.00185984	82.6754	RNA polymerase
Cluster_5393	16	16	13	3	0	9	0.000107686	0.00531568	INF	RNA polymerase subunit sigma
Cluster_5571	13	13	11	2	2	10	0.00120262	0.0460472	22.4363	sensor histidine kinase
Cluster_5568	13	13	13	0	0	12	1.92e-07	2.58e-05	INF	sugar ABC transporter ATP-binding protein
Cluster_5565	13	13	13	0	0	12	1.92e-07	2.58e-05	INF	thioredoxin
Cluster_5526	13	13	12	0	1	12	2.69e-06	0.000213464	INF	transcriptional regulator
Cluster_5405	16	10	8	0	5	12	0.0016476	0.0493789	INF	transposase
Cluster_5535	13	13	13	0	0	12	1.92e-07	2.58e-05	INF	two-component sensor histidine kinase
Cluster_5435	15	15	13	1	0	11	2.69e-06	0.000213464	INF	type II secretion system protein E
Cluster_5430	15	15	13	1	0	11	2.69e-06	0.000213464	INF	type VII secretion protein EssC
Cluster_5557	13	13	13	0	0	12	1.92e-07	2.58e-05	INF	uroporphyrinogen-III C-methyltransferase
Cluster_5684	11	11	11	0	2	12	2.02e-05	0.00118903	INF	Zn-dependent protease
a P-values from two-sided Fisher's Exact Tests
b P-values were corrected using the False Discovery Rate (FDR) approach
c Odds ratios marked as INF (Infinite) are a result of dividing by zero
