# Supplementary material for: Paenibacillus odorifer, the Predominant Paenibacillus Species Isolated from Milk in the United States, Demonstrates Genetic and Phenotypic Conservation of Psychrotolerance but Clade-Associated Differences in Nitrogen Metabolic Pathways
Source: mSphere. 2020 Jan 22;5(1):e00739-19. doi: 10.1128/mSphere.00739-19 (PMC7407005; doi:10.1128/mSphere.00739-19)
Supplement: DATA SET S2 [file mSphere.00739-19-sd002.xlsx]

## Sheet: S2. CladeB_enriched
Cluster	Number of Genes	Number of Taxa	Clade A Presence	Clade B Presence	Clade A Absence	Clade B Absence	P-value a	FDR P-value b	Odds Ratio	Products
Cluster_5352	17	17	5	12	8	0	0.0016476	0.0493789	0	3D-(3,5/4)-trihydroxycyclohexane-1,2-dione
Cluster_5593	13	13	1	12	12	0	2.69e-06	0.000213464	0	4-carboxymuconolactone decarboxylase
Cluster_5350	17	17	5	12	8	0	0.0016476	0.0493789	0	5-dehydro-2-deoxygluconokinase
Cluster_5348	17	17	5	12	8	0	0.0016476	0.0493789	0	5-deoxy-glucuronate isomerase
Cluster_5282	20	20	5	12	8	0	0.0016476	0.0493789	0	ABC transporter
Cluster_5782	10	10	0	10	13	2	2.02e-05	0.00118903	0	ABC transporter ATP-binding protein
Cluster_5786	10	10	0	10	13	2	2.02e-05	0.00118903	0	ABC transporter ATP-binding protein
Cluster_5357	17	17	5	12	8	0	0.0016476	0.0493789	0	ABC transporter permease
Cluster_5670	12	12	0	12	13	0	1.92e-07	2.58e-05	0	ABC transporter permease
Cluster_5467	15	15	0	12	13	0	1.92e-07	2.58e-05	0	ABC transporter permease
Cluster_5477	15	15	0	12	13	0	1.92e-07	2.58e-05	0	ABC transporter permease
Cluster_5478	15	15	0	12	13	0	1.92e-07	2.58e-05	0	ABC transporter permease
Cluster_6084	7	7	0	7	13	5	0.0016476	0.0493789	0	ABC transporter permease
Cluster_5785	10	10	0	10	13	2	2.02e-05	0.00118903	0	ABC transporter permease
Cluster_5355	17	17	5	12	8	0	0.0016476	0.0493789	0	ABC transporter substrate-binding protein
Cluster_5667	12	12	2	10	11	2	0.00120262	0.0460472	0.0445705	ABC transporter substrate-binding protein
Cluster_5479	15	15	0	12	13	0	1.92e-07	2.58e-05	0	ABC transporter substrate-binding protein
Cluster_5679	12	12	0	10	13	2	2.02e-05	0.00118903	0	ABC transporter substrate-binding protein
Cluster_6094	7	7	0	7	13	5	0.0016476	0.0493789	0	ABC transporter substrate-binding protein
Cluster_5867	9	9	0	8	13	4	0.000457666	0.0196115	0	alcohol dehydrogenase
Cluster_5712	11	11	0	8	13	4	0.000457666	0.0196115	0	alpha-amylase
Cluster_5658	12	12	1	9	12	3	0.000982636	0.0385025	0.0341809	alpha/beta hydrolase
Cluster_5523	14	14	0	11	13	1	2.69e-06	0.000213464	0	antitoxin
Cluster_5462	15	15	0	12	13	0	1.92e-07	2.58e-05	0	arabinose ABC transporter permease
Cluster_5345	17	17	5	12	8	0	0.0016476	0.0493789	0	AraC family transcriptional regulator
Cluster_5354	17	17	5	12	8	0	0.0016476	0.0493789	0	AraC family transcriptional regulator
Cluster_5708	11	11	0	11	13	1	2.69e-06	0.000213464	0	AraC family transcriptional regulator
Cluster_5669	12	12	0	12	13	0	1.92e-07	2.58e-05	0	AraC family transcriptional regulator
Cluster_5604	13	13	0	10	13	2	2.02e-05	0.00118903	0	AraC family transcriptional regulator
Cluster_5966	8	8	0	8	13	4	0.000457666	0.0196115	0	AsnC family transcriptional regulator
Cluster_5461	15	15	0	12	13	0	1.92e-07	2.58e-05	0	cysteine desulfurase NifS
Cluster_5410	16	16	1	12	12	0	2.69e-06	0.000213464	0	deoxyribonuclease IV
Cluster_5595	13	13	1	12	12	0	2.69e-06	0.000213464	0	dihydrolipoyl dehydrogenase
Cluster_5599	13	13	0	10	13	2	2.02e-05	0.00118903	0	dihydrolipoyl dehydrogenase
Cluster_5780	10	10	0	10	13	2	2.02e-05	0.00118903	0	DNA-binding response regulator
Cluster_6081	7	7	0	7	13	5	0.0016476	0.0493789	0	DNA-binding response regulator
Cluster_6091	7	7	0	7	13	5	0.0016476	0.0493789	0	DNA-binding response regulator
Cluster_5277	20	20	5	12	8	0	0.0016476	0.0493789	0	flotillin
Cluster_5680	12	12	0	11	13	1	2.69e-06	0.000213464	0	FMN reductase (NADPH)
Cluster_5675	12	12	0	10	13	2	2.02e-05	0.00118903	0	fumarylacetoacetate hydrolase
Cluster_5423	15	15	3	12	10	0	0.000107686	0.00531568	0	glycoside hydrolase
Cluster_5768	10	10	1	9	12	3	0.000982636	0.0385025	0.0341809	glycoside hydrolase
Cluster_5346	17	17	5	12	8	0	0.0016476	0.0493789	0	glycoside hydrolase 105 family protein
Cluster_5606	13	13	0	10	13	2	2.02e-05	0.00118903	0	glycosyl hydrolase
Cluster_5455	15	15	1	12	12	0	2.69e-06	0.000213464	0	GNAT family N-acetyltransferase
Cluster_5519	14	14	3	11	10	1	0.000982636	0.0385025	0.0335765	GNAT family N-acetyltransferase
Cluster_5482	15	15	1	11	12	1	3.27e-05	0.00185984	0.0120955	GNAT family N-acetyltransferase
Cluster_5341	17	17	2	12	11	0	2.02e-05	0.00118903	0	hypothetical protein
Cluster_5144	23	20	5	12	8	0	0.0016476	0.0493789	0	hypothetical protein
Cluster_5359	17	17	5	12	8	0	0.0016476	0.0493789	0	hypothetical protein
Cluster_5360	17	17	5	12	8	0	0.0016476	0.0493789	0	hypothetical protein
Cluster_5235	20	20	5	12	8	0	0.0016476	0.0493789	0	hypothetical protein
Cluster_5388	16	16	1	12	12	0	2.69e-06	0.000213464	0	hypothetical protein
Cluster_5507	14	14	3	11	10	1	0.000982636	0.0385025	0.0335765	hypothetical protein
Cluster_5398	16	16	4	12	9	0	0.000457666	0.0196115	0	hypothetical protein
Cluster_5401	16	16	4	12	9	0	0.000457666	0.0196115	0	hypothetical protein
Cluster_5306	19	17	4	12	9	0	0.000457666	0.0196115	0	hypothetical protein
Cluster_5402	16	16	1	12	12	0	2.69e-06	0.000213464	0	hypothetical protein
Cluster_5767	10	10	1	9	12	3	0.000982636	0.0385025	0.0341809	hypothetical protein
Cluster_5771	10	10	1	9	12	3	0.000982636	0.0385025	0.0341809	hypothetical protein
Cluster_5772	10	10	1	9	12	3	0.000982636	0.0385025	0.0341809	hypothetical protein
Cluster_5773	10	10	1	9	12	3	0.000982636	0.0385025	0.0341809	hypothetical protein
Cluster_5375	17	17	2	12	11	0	2.02e-05	0.00118903	0	hypothetical protein
Cluster_5776	10	10	1	9	12	3	0.000982636	0.0385025	0.0341809	hypothetical protein
Cluster_5586	13	13	1	9	12	3	0.000982636	0.0385025	0.0341809	hypothetical protein
Cluster_5778	10	10	1	9	12	3	0.000982636	0.0385025	0.0341809	hypothetical protein
Cluster_5406	16	16	4	12	9	0	0.000457666	0.0196115	0	hypothetical protein
Cluster_5458	15	14	3	11	10	1	0.000982636	0.0385025	0.0335765	hypothetical protein
Cluster_5592	13	13	2	11	11	1	0.00021268	0.0101023	0.0220238	hypothetical protein
Cluster_5409	16	16	1	12	12	0	2.69e-06	0.000213464	0	hypothetical protein
Cluster_5411	16	15	0	12	13	0	1.92e-07	2.58e-05	0	hypothetical protein
Cluster_5522	14	12	0	12	13	0	1.92e-07	2.58e-05	0	hypothetical protein
Cluster_5671	12	12	1	9	12	3	0.000982636	0.0385025	0.0341809	hypothetical protein
Cluster_5463	15	15	0	12	13	0	1.92e-07	2.58e-05	0	hypothetical protein
Cluster_5863	9	9	0	9	13	3	0.000107686	0.00531568	0	hypothetical protein
Cluster_5597	13	13	0	12	13	0	1.92e-07	2.58e-05	0	hypothetical protein
Cluster_6072	7	7	0	7	13	5	0.0016476	0.0493789	0	hypothetical protein
Cluster_5524	14	14	0	12	13	0	1.92e-07	2.58e-05	0	hypothetical protein
Cluster_5672	12	12	0	9	13	3	0.000107686	0.00531568	0	hypothetical protein
Cluster_5673	12	12	0	12	13	0	1.92e-07	2.58e-05	0	hypothetical protein
Cluster_5598	13	9	0	7	13	5	0.0016476	0.0493789	0	hypothetical protein
Cluster_5465	15	15	0	12	13	0	1.92e-07	2.58e-05	0	hypothetical protein
Cluster_5466	15	15	0	12	13	0	1.92e-07	2.58e-05	0	hypothetical protein
Cluster_5953	8	8	0	8	13	4	0.000457666	0.0196115	0	hypothetical protein
Cluster_5468	15	15	0	12	13	0	1.92e-07	2.58e-05	0	hypothetical protein
Cluster_5469	15	15	0	12	13	0	1.92e-07	2.58e-05	0	hypothetical protein
Cluster_5470	15	15	0	12	13	0	1.92e-07	2.58e-05	0	hypothetical protein
Cluster_5471	15	15	0	12	13	0	1.92e-07	2.58e-05	0	hypothetical protein
Cluster_5473	15	15	0	12	13	0	1.92e-07	2.58e-05	0	hypothetical protein
Cluster_5474	15	15	0	12	13	0	1.92e-07	2.58e-05	0	hypothetical protein
Cluster_5412	16	15	0	12	13	0	1.92e-07	2.58e-05	0	hypothetical protein
Cluster_5475	15	15	0	12	13	0	1.92e-07	2.58e-05	0	hypothetical protein
Cluster_5476	15	15	0	12	13	0	1.92e-07	2.58e-05	0	hypothetical protein
Cluster_5480	15	15	0	12	13	0	1.92e-07	2.58e-05	0	hypothetical protein
Cluster_5481	15	15	0	12	13	0	1.92e-07	2.58e-05	0	hypothetical protein
Cluster_5413	16	15	0	12	13	0	1.92e-07	2.58e-05	0	hypothetical protein
Cluster_6074	7	7	0	7	13	5	0.0016476	0.0493789	0	hypothetical protein
Cluster_6075	7	7	0	7	13	5	0.0016476	0.0493789	0	hypothetical protein
Cluster_6076	7	7	0	7	13	5	0.0016476	0.0493789	0	hypothetical protein
Cluster_6077	7	7	0	7	13	5	0.0016476	0.0493789	0	hypothetical protein
Cluster_6078	7	7	0	7	13	5	0.0016476	0.0493789	0	hypothetical protein
Cluster_5866	9	9	0	9	13	3	0.000107686	0.00531568	0	hypothetical protein
Cluster_5781	10	10	0	10	13	2	2.02e-05	0.00118903	0	hypothetical protein
Cluster_5957	8	8	0	8	13	4	0.000457666	0.0196115	0	hypothetical protein
Cluster_5958	8	8	0	8	13	4	0.000457666	0.0196115	0	hypothetical protein
Cluster_6085	7	7	0	7	13	5	0.0016476	0.0493789	0	hypothetical protein
Cluster_5868	9	9	0	9	13	3	0.000107686	0.00531568	0	hypothetical protein
Cluster_5869	9	9	0	9	13	3	0.000107686	0.00531568	0	hypothetical protein
Cluster_5870	9	9	0	9	13	3	0.000107686	0.00531568	0	hypothetical protein
Cluster_5600	13	13	0	10	13	2	2.02e-05	0.00118903	0	hypothetical protein
Cluster_5677	12	12	0	10	13	2	2.02e-05	0.00118903	0	hypothetical protein
Cluster_6086	7	7	0	7	13	5	0.0016476	0.0493789	0	hypothetical protein
Cluster_6087	7	7	0	7	13	5	0.0016476	0.0493789	0	hypothetical protein
Cluster_5961	8	8	0	8	13	4	0.000457666	0.0196115	0	hypothetical protein
Cluster_5678	12	12	0	10	13	2	2.02e-05	0.00118903	0	hypothetical protein
Cluster_5871	9	9	0	9	13	3	0.000107686	0.00531568	0	hypothetical protein
Cluster_5962	8	8	0	8	13	4	0.000457666	0.0196115	0	hypothetical protein
Cluster_5605	13	13	0	10	13	2	2.02e-05	0.00118903	0	hypothetical protein
Cluster_6088	7	7	0	7	13	5	0.0016476	0.0493789	0	hypothetical protein
Cluster_5787	10	10	1	9	12	3	0.000982636	0.0385025	0.0341809	hypothetical protein
Cluster_5967	8	8	0	8	13	4	0.000457666	0.0196115	0	hypothetical protein
Cluster_5788	10	10	0	10	13	2	2.02e-05	0.00118903	0	hypothetical protein
Cluster_6090	7	7	0	7	13	5	0.0016476	0.0493789	0	hypothetical protein
Cluster_5347	17	17	5	12	8	0	0.0016476	0.0493789	0	inositol 2-dehydrogenase
Cluster_5603	13	13	0	10	13	2	2.02e-05	0.00118903	0	iron ABC transporter
Cluster_5602	13	13	0	10	13	2	2.02e-05	0.00118903	0	iron ABC transporter permease
Cluster_5281	20	20	5	12	8	0	0.0016476	0.0493789	0	iron export ABC transporter permease subunit
Cluster_5349	17	17	5	12	8	0	0.0016476	0.0493789	0	LacI family transcriptional regulator
Cluster_5601	13	13	0	11	13	1	2.69e-06	0.000213464	0	luciferase
Cluster_5674	12	12	0	12	13	0	1.92e-07	2.58e-05	0	lysine transporter LysE
Cluster_5710	11	11	0	11	13	1	2.69e-06	0.000213464	0	LysR family transcriptional regulator
Cluster_5525	14	14	0	12	13	0	1.92e-07	2.58e-05	0	macrolide ABC transporter ATP-binding protein
Cluster_5594	13	13	1	12	12	0	2.69e-06	0.000213464	0	MarR family transcriptional regulator
Cluster_5711	11	11	0	10	13	2	2.02e-05	0.00118903	0	membrane-bound O-acyltransferase family protein
Cluster_5351	17	17	5	12	8	0	0.0016476	0.0493789	0	methylmalonate-semialdehyde dehydrogenase
Cluster_5965	8	8	0	8	13	4	0.000457666	0.0196115	0	MFS transporter
Cluster_5353	17	17	5	12	8	0	0.0016476	0.0493789	0	myo-inosose-2 dehydratase
Cluster_5516	14	14	1	11	12	1	3.27e-05	0.00185984	0.0120955	NADPH:quinone reductase
Cluster_5668	12	12	2	10	11	2	0.00120262	0.0460472	0.0445705	nitrilotriacetate monooxygenase
Cluster_6083	7	7	0	7	13	5	0.0016476	0.0493789	0	peptide ABC transporter ATP-binding protein
Cluster_5596	13	13	1	12	12	0	2.69e-06	0.000213464	0	peroxiredoxin
Cluster_5356	17	17	5	12	8	0	0.0016476	0.0493789	0	polysaccharide ABC transporter ATP-binding
Cluster_5864	9	9	0	9	13	3	0.000107686	0.00531568	0	RNA polymerase subunit sigma
Cluster_5952	8	8	0	8	13	4	0.000457666	0.0196115	0	rubrerythrin
Cluster_5784	10	10	0	10	13	2	2.02e-05	0.00118903	0	saccharopine dehydrogenase
Cluster_5459	15	15	0	12	13	0	1.92e-07	2.58e-05	0	selenide, water dikinase SelD
Cluster_5520	14	14	0	11	13	1	2.69e-06	0.000213464	0	serine/threonine protein phosphatase
Cluster_6097	7	7	0	7	13	5	0.0016476	0.0493789	0	short-chain dehydrogenase
Cluster_5464	15	15	0	12	13	0	1.92e-07	2.58e-05	0	short-chain dehydrogenase/reductase
Cluster_6092	7	7	0	7	13	5	0.0016476	0.0493789	0	sugar ABC transporter permease
Cluster_6093	7	7	0	7	13	5	0.0016476	0.0493789	0	sugar ABC transporter permease
Cluster_6096	7	7	0	7	13	5	0.0016476	0.0493789	0	sugar ABC transporter substrate-binding protein
Cluster_5472	15	15	0	12	13	0	1.92e-07	2.58e-05	0	TetR family transcriptional regulator
Cluster_5676	12	12	0	10	13	2	2.02e-05	0.00118903	0	TetR family transcriptional regulator
Cluster_5513	14	13	2	10	11	2	0.00120262	0.0460472	0.0445705	transcriptional regulator
Cluster_5659	12	12	1	9	12	3	0.000982636	0.0385025	0.0341809	transcriptional regulator
Cluster_5521	14	14	0	12	13	0	1.92e-07	2.58e-05	0	transcriptional regulator
Cluster_5783	10	10	0	10	13	2	2.02e-05	0.00118903	0	transcriptional regulator
Cluster_5769	10	10	1	9	12	3	0.000982636	0.0385025	0.0341809	transporter
Cluster_5770	10	10	1	9	12	3	0.000982636	0.0385025	0.0341809	transporter
Cluster_5460	15	15	0	12	13	0	1.92e-07	2.58e-05	0	tRNA 2-selenouridine(34) synthase MnmH
Cluster_6082	7	7	0	7	13	5	0.0016476	0.0493789	0	two-component sensor histidine kinase
Cluster_6095	7	7	0	7	13	5	0.0016476	0.0493789	0	two-component sensor histidine kinase
Cluster_5358	17	17	5	12	8	0	0.0016476	0.0493789	0	xylose isomerase
a P-values from two-sided Fisher's Exact Tests
b P-values were corrected using the False Discovery Rate (FDR) approach
