# Supplementary material for: Paenibacillus odorifer, the Predominant Paenibacillus Species Isolated from Milk in the United States, Demonstrates Genetic and Phenotypic Conservation of Psychrotolerance but Clade-Associated Differences in Nitrogen Metabolic Pathways
Source: mSphere. 2020 Jan 22;5(1):e00739-19. doi: 10.1128/mSphere.00739-19 (PMC7407005; doi:10.1128/mSphere.00739-19)
Supplement: DATA SET S3 [file mSphere.00739-19-sd003.xlsx]

## Sheet: S3. CladeA_GOterm_enriched
GOterms	Clade A Presence	Clade B Presence	Clade A Absence	Clade B Absence	P-value a	FDR P-value b	Odds Ratio c	Description	Category
GO:0042128	78	36	0	36	7.3284e-15	6.32504e-12	Inf	nitrate assimilation	biological_process
GO:0019645	26	0	0	24	8.22716e-15	6.32504e-12	Inf	anaerobic electron transport chain	biological_process
GO:0044799	26	0	0	24	8.22716e-15	6.32504e-12	Inf	NarGHI complex	cellular_component
GO:0008940	26	0	0	24	8.22716e-15	6.32504e-12	Inf	nitrate reductase activity	molecular_function
EC:1.7.99.4	26	0	0	24	8.22716e-15	6.32504e-12	Inf	Nitrate reductase.	Respiratory nitrate reductase.
GO:0051536	282	214	4	50	3.47436e-13	2.2259e-10	16.407439595	iron-sulfur cluster binding	molecular_function
GO:0001101	26	3	0	21	3.0062e-11	1.44448e-08	Inf	response to acid chemical	biological_process
GO:0032324	91	58	0	26	4.77611e-10	2.03993e-07	Inf	molybdopterin cofactor biosynthetic process	biological_process
GO:0050808	39	14	0	22	7.35257e-10	2.82633e-07	Inf	synapse organization	biological_process
GO:0001666	77	45	1	27	2.6157e-09	8.87042e-07	45.280502553	response to hypoxia	biological_process
GO:0009061	90	58	1	26	1.0484e-08	3.10005e-06	39.718174882	anaerobic respiration	biological_process
GO:0043602	13	0	0	12	1.92297e-07	2.46396e-05	Inf	nitrate catabolic process	biological_process
GO:0043546	13	0	0	12	1.92297e-07	2.46396e-05	Inf	molybdopterin cofactor binding	molecular_function
GO:0051131	13	0	0	12	1.92297e-07	2.46396e-05	Inf	chaperone-mediated protein complex assembly	biological_process
GO:0009325	13	0	0	12	1.92297e-07	2.46396e-05	Inf	nitrate reductase complex	cellular_component
GO:0043545	13	0	0	12	1.92297e-07	2.46396e-05	Inf	molybdopterin cofactor metabolic process	biological_process
GO:0008104	13	0	0	12	1.92297e-07	2.46396e-05	Inf	protein localization	biological_process
EC:4.99.1.1	13	0	0	12	1.92297e-07	2.46396e-05	Inf	Protoporphyrin ferrochelatase.	Ferrochelatase. Heme synthase. Iron chelatase. Protoheme ferro-lyase.
GO:0004325	13	0	0	12	1.92297e-07	2.46396e-05	Inf	ferrochelatase activity	molecular_function
GO:0015718	13	0	0	12	1.92297e-07	2.46396e-05	Inf	monocarboxylic acid transport	biological_process
GO:0015038	13	0	0	12	1.92297e-07	2.46396e-05	Inf	glutathione disulfide oxidoreductase activity	molecular_function
GO:0080007	13	0	0	12	1.92297e-07	2.46396e-05	Inf	S-nitrosoglutathione reductase activity	molecular_function
GO:0031235	39	13	13	35	2.70733e-06	0.000289082	7.8778672084	intrinsic component of the cytoplasmic side of the plasma membrane	cellular_component
GO:0016021	9310	8261	4600	4579	8.21094e-06	0.00085305	1.1218308221	integral component of membrane	cellular_component
EC:2.2.1.6	26	12	0	12	2.22748e-05	0.00103162	Inf	Acetolactate synthase.	Acetohydroxy acid synthetase. Acetohydroxyacid synthase. Acetolactate pyruvate-lyase (carboxylating). Acetolactic synthetase. Alpha-acetohydroxy acid synthetase. Alpha-acetohydroxyacid synthase. Alpha-acetolactate synthase. Alpha-acetolactate synthetase.
GO:0005948	26	12	0	12	2.22748e-05	0.00103162	Inf	acetolactate synthase complex	cellular_component
GO:0003984	26	12	0	12	2.22748e-05	0.00103162	Inf	acetolactate synthase activity	molecular_function
GO:0019008	26	12	0	12	2.22748e-05	0.00103162	Inf	molybdopterin synthase complex	cellular_component
GO:0030366	26	12	0	12	2.22748e-05	0.00103162	Inf	molybdopterin synthase activity	molecular_function
EC:2.8.1.12	26	12	0	12	2.22748e-05	0.00103162	Inf	Molybdopterin synthase.	MPT synthase.
GO:0090407	26	12	0	12	2.22748e-05	0.00103162	Inf	organophosphate biosynthetic process	biological_process
GO:0052060	26	12	0	12	2.22748e-05	0.00103162	Inf	evasion or tolerance by symbiont of host-produced nitric oxide	biological_process
EC:2.4.2.30	13	2	0	10	2.01911e-05	0.00103162	Inf	NAD(+) ADP-ribosyltransferase.	ADP-ribosyltransferase (polymerizing). Poly(adenosine diphosphate ribose) polymerase. Poly(ADP-ribose) synthetase. Poly(ADP-ribose)polymerase.
GO:0007166	13	2	0	10	2.01911e-05	0.00103162	Inf	cell surface receptor signaling pathway	biological_process
GO:0048193	13	2	0	10	2.01911e-05	0.00103162	Inf	Golgi vesicle transport	biological_process
GO:0046907	13	2	0	10	2.01911e-05	0.00103162	Inf	intracellular transport	biological_process
GO:0032507	13	2	0	10	2.01911e-05	0.00103162	Inf	maintenance of protein location in cell	biological_process
GO:2001251	13	2	0	10	2.01911e-05	0.00103162	Inf	negative regulation of chromosome organization	biological_process
GO:0044092	13	2	0	10	2.01911e-05	0.00103162	Inf	negative regulation of molecular function	biological_process
GO:0045760	13	2	0	10	2.01911e-05	0.00103162	Inf	positive regulation of action potential	biological_process
GO:1904064	13	2	0	10	2.01911e-05	0.00103162	Inf	positive regulation of cation transmembrane transport	biological_process
GO:2000573	13	2	0	10	2.01911e-05	0.00103162	Inf	positive regulation of DNA biosynthetic process	biological_process
GO:0032414	13	2	0	10	2.01911e-05	0.00103162	Inf	positive regulation of ion transmembrane transporter activity	biological_process
GO:0009967	13	2	0	10	2.01911e-05	0.00103162	Inf	positive regulation of signal transduction	biological_process
GO:0010765	13	2	0	10	2.01911e-05	0.00103162	Inf	positive regulation of sodium ion transport	biological_process
GO:0032206	13	2	0	10	2.01911e-05	0.00103162	Inf	positive regulation of telomere maintenance	biological_process
GO:0051347	13	2	0	10	2.01911e-05	0.00103162	Inf	positive regulation of transferase activity	biological_process
GO:0006471	13	2	0	10	2.01911e-05	0.00103162	Inf	protein ADP-ribosylation	biological_process
GO:2001257	13	2	0	10	2.01911e-05	0.00103162	Inf	regulation of cation channel activity	biological_process
GO:0051239	13	2	0	10	2.01911e-05	0.00103162	Inf	regulation of multicellular organismal process	biological_process
GO:0043266	13	2	0	10	2.01911e-05	0.00103162	Inf	regulation of potassium ion transport	biological_process
GO:0090364	13	2	0	10	2.01911e-05	0.00103162	Inf	regulation of proteasome assembly	biological_process
GO:0032210	13	2	0	10	2.01911e-05	0.00103162	Inf	regulation of telomere maintenance via telomerase	biological_process
GO:0005911	13	2	0	10	2.01911e-05	0.00103162	Inf	cell-cell junction	cellular_component
GO:0000781	13	2	0	10	2.01911e-05	0.00103162	Inf	chromosome, telomeric region	cellular_component
GO:0015630	13	2	0	10	2.01911e-05	0.00103162	Inf	microtubule cytoskeleton	cellular_component
GO:0005635	13	2	0	10	2.01911e-05	0.00103162	Inf	nuclear envelope	cellular_component
GO:0003950	13	2	0	10	2.01911e-05	0.00103162	Inf	NAD+ ADP-ribosyltransferase activity	molecular_function
GO:0030674	13	2	0	10	2.01911e-05	0.00103162	Inf	protein binding, bridging	molecular_function
GO:0097110	13	2	0	10	2.01911e-05	0.00103162	Inf	scaffold protein binding	molecular_function
EC:1.7.1.4	26	12	0	12	2.22748e-05	0.00103162	Inf	Nitrite reductase (NAD(P)H).	Assimilatory nitrite reductase. NAD(P)H:nitrite oxidoreductase. NADH-nitrite oxidoreductase. NADPH-nitrite reductase. Nitrite reductase (reduced nicotinamide adenine dinucleotide (phosphate)).
GO:0009344	26	12	0	12	2.22748e-05	0.00103162	Inf	nitrite reductase complex [NAD(P)H]	cellular_component
GO:0008942	26	12	0	12	2.22748e-05	0.00103162	Inf	nitrite reductase [NAD(P)H] activity	molecular_function
GO:0051188	52	35	0	13	2.71327e-05	0.00122704	Inf	cofactor biosynthetic process	biological_process
GO:0006313	69	28	243	260	3.57389e-05	0.0015436	2.6325591458	transposition, DNA-mediated	biological_process
GO:0004803	69	28	243	260	3.57389e-05	0.0015436	2.6325591458	transposase activity	molecular_function
GO:0006783	39	24	0	12	4.79131e-05	0.00202394	Inf	heme biosynthetic process	biological_process
GO:0051538	52	36	0	12	6.63244e-05	0.00274141	Inf	3 iron, 4 sulfur cluster binding	molecular_function
GO:0006857	52	36	0	12	6.63244e-05	0.00274141	Inf	oligopeptide transport	biological_process
GO:0009055	272	211	53	89	8.32857e-05	0.00337	2.1620288663	electron carrier activity	molecular_function
GO:0006535	78	60	0	12	8.91035e-05	0.00356785	Inf	cysteine biosynthetic process from serine	biological_process
GO:0051082	117	96	0	12	0.000106944	0.00423809	Inf	unfolded protein binding	molecular_function
GO:0048473	85	60	6	24	0.000113614	0.00445643	5.6122361498	D-methionine transport	biological_process
GO:0043436	44	23	8	25	0.000115801	0.00449635	5.8625194399	oxoacid metabolic process	biological_process
GO:0009099	221	192	0	12	0.000125815	0.00483631	Inf	valine biosynthetic process	biological_process
GO:0009097	247	216	0	12	0.000128188	0.00487875	Inf	isoleucine biosynthetic process	biological_process
GO:0045202	78	50	13	34	0.000141074	0.00531654	4.0461143775	synapse	cellular_component
GO:0010556	24	10	2	14	0.00017525	0.00654041	15.736326108	regulation of macromolecule biosynthetic process	biological_process
EC:3.2.1.4	26	14	0	10	0.000190927	0.0068591	Inf	Cellulase.	Avicelase. Beta-1,4-endoglucan hydrolase. Beta-1,4-glucanase. Carboxymethyl cellulase. Celludextrinase. Endo-1,4-beta-D-glucanase. Endo-1,4-beta-D-glucanohydrolase. Endo-1,4-beta-glucanase. Endoglucanase.
GO:0008810	26	14	0	10	0.000190927	0.0068591	Inf	cellulase activity	molecular_function
GO:0042592	26	14	0	10	0.000190927	0.0068591	Inf	homeostatic process	biological_process
GO:0050793	15	2	11	22	0.000274939	0.00960789	14.129161013	regulation of developmental process	biological_process
GO:0051539	487	411	59	93	0.00058494	0.0193837	1.8666029273	4 iron, 4 sulfur cluster binding	molecular_function
GO:0009411	39	27	0	9	0.000749575	0.0246271	Inf	response to UV	biological_process
GO:0032074	10	1	3	11	0.000982636	0.0281884	29.782730376	negative regulation of nuclease activity	biological_process
GO:1900231	10	1	3	11	0.000982636	0.0281884	29.782730376	regulation of single-species biofilm formation on inanimate substrate	biological_process
GO:0061463	10	1	3	11	0.000982636	0.0281884	29.782730376	O-acetyl-ADP-ribose deacetylase activity	molecular_function
GO:0008428	10	1	3	11	0.000982636	0.0281884	29.782730376	ribonuclease inhibitor activity	molecular_function
GO:0003676	315	241	231	263	0.00158994	0.0351853	1.4875125213	nucleic acid binding	molecular_function
GO:0018130	57	34	21	38	0.00148105	0.0351853	3.0099418314	heterocycle biosynthetic process	biological_process
GO:1901362	57	34	21	38	0.00148105	0.0351853	3.0099418314	organic cyclic compound biosynthetic process	biological_process
GO:0044765	331	259	163	197	0.00131251	0.0351853	1.543814943	single-organism transport	biological_process
GO:0008170	13	1	91	95	0.0014389	0.0351853	13.443021448	N-methyltransferase activity	molecular_function
GO:0006807	448	375	85	117	0.00167955	0.0356696	1.6435892193	nitrogen compound metabolic process	biological_process
a P-values from two-sided Fisher's Exact Tests
b P-values were corrected using the False Discovery Rate (FDR) approach
c Odds ratios marked as INF (Infinite) are a result of dividing by zero
