# Supplementary material for: Paenibacillus odorifer, the Predominant Paenibacillus Species Isolated from Milk in the United States, Demonstrates Genetic and Phenotypic Conservation of Psychrotolerance but Clade-Associated Differences in Nitrogen Metabolic Pathways
Source: mSphere. 2020 Jan 22;5(1):e00739-19. doi: 10.1128/mSphere.00739-19 (PMC7407005; doi:10.1128/mSphere.00739-19)
Supplement: DATA SET S4 [file mSphere.00739-19-sd004.xlsx]

## Sheet: S4. CladeB_GOterm_enriched
GOterms	Clade A Presence	Clade B Presence	Clade A Absence	Clade B Absence	P-value a	FDR P-value b	Odds Ratio	Description	Category
GO:0019310	33	60	32	0	6.00371e-12	3.29689e-09	0	inositol catabolic process	biological_process
GO:0016817	39	67	39	5	2.76912e-09	8.87042e-07	0.075966522498	hydrolase activity, acting on acid anhydrides	molecular_function
EC:1.1.1.184	0	17	26	7	3.51468e-08	8.44402e-06	0	carbonyl reductase (NADPH)	Aldehyde reductase I. NADPH-dependent carbonyl reductase. Prostaglandin 9-ketoreductase. Xenobiotic ketone reductase.
GO:0004090	0	17	26	7	3.51468e-08	8.44402e-06	0	carbonyl reductase (NADPH) activity	molecular_function
GO:0042918	99	124	44	8	7.99016e-08	1.80672e-05	0.14610762281	alkanesulfonate transport	biological_process
EC:1.1.1.276	0	12	13	0	1.92297e-07	2.46396e-05	0	Serine 3-dehydrogenase (NADP(+))	Serine 3-dehydrogenase.
GO:0031132	0	12	13	0	1.92297e-07	2.46396e-05	0	serine 3-dehydrogenase activity	molecular_function
GO:0016705	48	68	30	4	1.14821e-06	0.000142379	0.095515329635	oxidoreductase activity, acting on paired donors, with incorporation or reduction of molecular oxygen	molecular_function
GO:0046657	0	15	39	21	2.44205e-06	0.000284462	0	folic acid catabolic process	biological_process
GO:0071713	0	15	39	21	2.44205e-06	0.000284462	0	para-aminobenzoyl-glutamate hydrolase activity	molecular_function
EC:3.1.21.2	1	12	12	0	2.69215e-06	0.000289082	0	Deoxyribonuclease IV	Deoxyribonuclease IV (phage T4-induced). Endodeoxyribonuclease IV (phage T(4)-induced). Endodeoxyribonuclease IV (phage T4-induced). Endonuclease II. Endonuclease IV.
GO:0008833	1	12	12	0	2.69215e-06	0.000289082	0	deoxyribonuclease IV (phage-T4-induced) activity	molecular_function
GO:0015837	0	10	13	2	2.01911e-05	0.00103162	0	amine transport	biological_process
GO:0003008	1	14	25	10	2.66685e-05	0.0012204	0.030888154839	system process	biological_process
GO:0045488	26	42	26	6	8.21939e-05	0.0033612	0.14581559127	pectin metabolic process	biological_process
EC:4.2.99.18	27	36	12	0	0.000197615	0.0069691	0	DNA-(apurinic or apyrimidinic site) lyase	AP endonuclease class I. AP lyase. Deoxyribonuclease (apurinic or apyrimidinic). E.coli endonuclease III. Endodeoxyribonuclease (apurinic or apyrimidinic). Micrococcus luteus UV endonuclease. Phage-T(4) UV endonuclease. Phage-T4 UV endonuclease.
GO:0003906	27	36	12	0	0.000197615	0.0069691	0	DNA-(apurinic or apyrimidinic site) lyase activity	molecular_function
GO:0008081	79	84	12	0	0.000365871	0.0126703	0	phosphoric diester hydrolase activity	molecular_function
GO:0006284	118	120	12	0	0.000413613	0.0141958	0	base-excision repair	biological_process
GO:0047492	4	12	9	0	0.000457666	0.015298	0	xanthan lyase activity	molecular_function
GO:0005537	4	12	9	0	0.000457666	0.015298	0	mannose binding	molecular_function
EC:4.2.2.12	4	12	9	0	0.000457666	0.015298	0	xanthan lyase
GO:0001676	1	9	12	3	0.000982636	0.0281884	0.034180927188	long-chain fatty acid metabolic process	biological_process
GO:0015643	1	9	12	3	0.000982636	0.0281884	0.034180927188	toxic substance binding	molecular_function
GO:0033559	1	9	12	3	0.000982636	0.0281884	0.034180927188	unsaturated fatty acid metabolic process	biological_process
GO:0042577	1	9	12	3	0.000982636	0.0281884	0.034180927188	lipid phosphatase activity	molecular_function
GO:0046272	1	9	12	3	0.000982636	0.0281884	0.034180927188	stilbene catabolic process	biological_process
GO:0004301	1	9	12	3	0.000982636	0.0281884	0.034180927188	epoxide hydrolase activity	molecular_function
EC:3.3.2.10	1	9	12	3	0.000982636	0.0281884	0.034180927188	Soluble epoxide hydrolase.	Arene-oxide hydratase. Aryl epoxide hydrase. Cytosolic epoxide hydrolase. Epoxide hydrase. Epoxide hydratase. Trans-stilbene oxide hydrolase.
GO:0046839	1	9	12	3	0.000982636	0.0281884	0.034180927188	phospholipid dephosphorylation	biological_process
GO:0016837	1	9	12	3	0.000982636	0.0281884	0.034180927188	carbon-oxygen lyase activity, acting on polysaccharides	molecular_function
GO:0046982	44	61	47	23	0.00120794	0.034395	0.35516123212	protein heterodimerization activity	molecular_function
GO:0042959	42	48	10	0	0.00129176	0.0351853	0	alkanesulfonate transporter activity	molecular_function
GO:0002020	5	12	8	0	0.0016476	0.0351853	0	protease binding	molecular_function
GO:0002090	5	12	8	0	0.0016476	0.0351853	0	regulation of receptor internalization	biological_process
GO:0032092	5	12	8	0	0.0016476	0.0351853	0	positive regulation of protein binding	biological_process
GO:0034976	5	12	8	0	0.0016476	0.0351853	0	response to endoplasmic reticulum stress	biological_process
GO:0035023	5	12	8	0	0.0016476	0.0351853	0	regulation of Rho protein signal transduction	biological_process
GO:0071360	5	12	8	0	0.0016476	0.0351853	0	cellular response to exogenous dsRNA	biological_process
GO:1903044	5	12	8	0	0.0016476	0.0351853	0	protein localization to membrane raft	biological_process
GO:0022617	5	12	8	0	0.0016476	0.0351853	0	extracellular matrix disassembly	biological_process
GO:0044854	5	12	8	0	0.0016476	0.0351853	0	plasma membrane raft assembly	biological_process
GO:0060355	5	12	8	0	0.0016476	0.0351853	0	positive regulation of cell adhesion molecule production	biological_process
GO:0070528	5	12	8	0	0.0016476	0.0351853	0	protein kinase C signaling	biological_process
GO:0033227	5	12	8	0	0.0016476	0.0351853	0	dsRNA transport	biological_process
GO:0005460	5	12	8	0	0.0016476	0.0351853	0	UDP-glucose transmembrane transporter activity	molecular_function
GO:0010044	5	12	8	0	0.0016476	0.0351853	0	response to aluminum ion	biological_process
GO:0015786	5	12	8	0	0.0016476	0.0351853	0	UDP-glucose transport	biological_process
EC:2.7.1.92	5	12	8	0	0.0016476	0.0351853	0	5-dehydro-2-deoxygluconokinase	5-keto-2-deoxygluconokinase.
GO:0047590	5	12	8	0	0.0016476	0.0351853	0	5-dehydro-2-deoxygluconokinase activity	molecular_function
GO:0061727	135	164	203	148	0.00160946	0.0351853	0.60060892993	methylglyoxal catabolic process to lactate	biological_process
GO:0051979	13	22	13	2	0.0017654	0.0370831	0.095526939893	alginic acid acetylation	biological_process
a P-values from two-sided Fisher's Exact Tests
b P-values were corrected using the False Discovery Rate (FDR) approach
