# Supplementary material for: Paenibacillus odorifer, the Predominant Paenibacillus Species Isolated from Milk in the United States, Demonstrates Genetic and Phenotypic Conservation of Psychrotolerance but Clade-Associated Differences in Nitrogen Metabolic Pathways
Source: mSphere. 2020 Jan 22;5(1):e00739-19. doi: 10.1128/mSphere.00739-19 (PMC7407005; doi:10.1128/mSphere.00739-19)
Supplement: DATA SET S5 [file mSphere.00739-19-sd005.xlsx]

## Sheet: Sheet1
Isolate ID	Genus	Species	rpoB Allelic Type	Isolate_Source_General1	Spore Treated (Y/N)2
FSL R10-2786	Paenibacillus	odorifer	2	Processed	N
FSL R10-2762	Paenibacillus	odorifer	13	Processed	N
FSL R10-2757	Paenibacillus	odorifer	15	Processed	N
FSL R10-2761	Paenibacillus	odorifer	15	Processed	N
FSL R10-2741	Paenibacillus	odorifer	15	Processed	N
FSL R10-2766	Paenibacillus	odorifer	15	Processed	N
FSL R10-2768	Paenibacillus	odorifer	21	Processed	N
FSL R10-2769	Paenibacillus	odorifer	21	Processed	N
FSL R10-2795	Paenibacillus	odorifer	21	Processed	N
FSL R10-2742	Paenibacillus	odorifer	27	Processed	N
FSL R10-2737	Paenibacillus	odorifer	30	Processed	N
FSL R10-2779	Paenibacillus	odorifer	32	Processed	N
FSL R10-2746	Paenibacillus	odorifer	32	Processed	N
FSL R10-2774	Paenibacillus	odorifer	33	Processed	N
FSL R10-2775	Paenibacillus	odorifer	33	Processed	N
FSL R10-2776	Paenibacillus	odorifer	33	Processed	N
FSL R10-2726	Paenibacillus	odorifer	35	Processed	N
FSL R10-2727	Paenibacillus	odorifer	35	Processed	N
FSL R10-2751	Paenibacillus	odorifer	36	Processed	N
FSL R10-2790	Paenibacillus	graminis	39	Processed	N
FSL R10-2752	Paenibacillus	odorifer	40	Processed	N
FSL R10-2764	Paenibacillus	odorifer	40	Processed	N
FSL R10-2747	Paenibacillus	odorifer	40	Processed	N
FSL R10-2788	Paenibacillus	odorifer	50	Processed	N
FSL R10-2758	Paenibacillus	odorifer	115	Processed	N
FSL R10-2749	Paenibacillus	cf_peoriae	157	Processed	N
FSL R10-2771	Paenibacillus	sp	168	Processed	N
FSL R10-2754	Paenibacillus	sp	168	Processed	N
FSL R10-2731	Paenibacillus	cf_peoriae	179	Processed	N
FSL R10-2763	Paenibacillus	cf_peoriae	199	Processed	N
FSL R10-2753	Paenibacillus	odorifer	265	Processed	N
FSL R10-2796	Paenibacillus	odorifer	265	Processed	N
FSL R10-2791	Paenibacillus	odorifer	595	Processed	N
FSL K6-2394	Paenibacillus	odorifer	7	Raw	Y
FSL K6-1321	Paenibacillus	odorifer	7	Environmental	Y
FSL K6-2528	Paenibacillus	odorifer	27	Raw	Y
FSL K6-2437	Paenibacillus	odorifer	107	Raw	Y
FSL K6-4474	Paenibacillus	cf_cookii	138	Raw	Y
FSL K6-3020	Paenibacillus	lactis	139	Environmental	Y
FSL K6-2602	Paenibacillus	lactis	139	Environmental	Y
FSL K6-4338	Paenibacillus	lactis	139	Environmental	Y
FSL K6-1911	Paenibacillus	amylolyticus_sl	184	Raw	Y
FSL K6-1847	Paenibacillus	amylolyticus_slÂ	189	Environmental	Y
FSL k6-2145	Paenibacillus	amylolyticus_sl	189	Environmental	Y
FSL K6-1648	Paenibacillus	cf_cookii	332	Environmental	Y
FSL K6-4337	Paenibacillus	cf_cookii	332	Environmental	Y
FSL K6-2441	Paenibacillus	sp	490	Environmental	Y
FSL K6-2393	Paenibacillus	amylolyticus_sl	502	Raw	Y
FSL K6-3721	Paenibacillus	amylolyticus_sl	502	Environmental	Y
FSL H3-0462	Paenibacillus	sp.	2	Processed	N
FSL H3-0463	Paenibacillus	sp.	2	Processed	N
FSL H7-0345	Paenibacillus	sp.	2	Processed	N
FSL H7-0440	Paenibacillus	sp.	2	Processed	N
FSL H7-0725	Paenibacillus	sp.	2	Raw	Y
FSL H7-0923	Paenibacillus	sp.	2	Processed	N
FSL H7-0927	Paenibacillus	sp.	2	Processed	N
FSL H8-0050	Paenibacillus	sp.	2	Processed	N
FSL H8-0064	Paenibacillus	sp.	2	Raw	Y
FSL H8-0067	Paenibacillus	sp.	2	Processed	N
FSL H8-0072	Paenibacillus	sp.	2	Processed	N
FSL H8-0083	Paenibacillus	sp.	2	Processed	N
FSL H8-0086	Paenibacillus	sp.	2	Processed	N
FSL H8-0109	Paenibacillus	sp.	2	Processed	N
FSL H8-0245	Paenibacillus	sp.	2	Raw	Y
FSL H8-0250	Paenibacillus	sp.	2	Processed	N
FSL H8-0279	Paenibacillus	sp.	2	Processed	N
FSL H8-0281	Paenibacillus	sp.	2	Processed	N
FSL H8-0284	Paenibacillus	sp.	2	Processed	N
FSL H8-0304	Paenibacillus	sp.	2	Processed	N
FSL H8-0305	Paenibacillus	sp.	2	Processed	N
FSL H8-0315	Paenibacillus	sp.	2	Processed	N
FSL H8-0334	Paenibacillus	sp.	2	Processed	N
FSL H3-0306	Paenibacillus	sp.	2	Processed	N
FSL H3-0331	Paenibacillus	sp.	2	Processed	N
FSL H3-0298	Paenibacillus	sp.	2	Processed	N
FSL H3-0299	Paenibacillus	sp.	2	Processed	N
FSL H3-0303	Paenibacillus	sp.	2	Processed	N
FSL H3-0287	Paenibacillus	odorifer	2	Raw	Y
FSL H3-0293	Paenibacillus	sp.	2	Raw	Y
FSL H3-0326	Paenibacillus	sp.	2	Raw	Y
FSL H7-0717	Paenibacillus	sp.	4	Processed	N
FSL H7-0943	Paenibacillus	sp.	4	Processed	N
FSL H8-0127	Paenibacillus	sp.	4	Processed	N
FSL H7-0327	Paenibacillus	sp.	7	Processed	N
FSL H7-0328	Paenibacillus	sp.	7	Processed	N
FSL H7-0349	Paenibacillus	sp.	7	Processed	N
FSL H3-0327	Paenibacillus	sp.	7	Raw	Y
FSL H3-0453	Paenibacillus	sp.	7	Raw	Y
FSL H3-0454	Paenibacillus	sp.	7	Raw	Y
FSL H8-0550	Paenibacillus	sp.	7	Raw	Y
FSL H7-0963	Paenibacillus	sp.	13	Processed	N
FSL H7-0979	Paenibacillus	sp.	13	Processed	N
FSL H8-0230	Paenibacillus	sp.	13	Processed	N
FSL H3-0456	Paenibacillus	sp.	13	Raw	Y
	Paenibacillus	amylolyticus	14	Processed	N
FSL H7-0917	Paenibacillus	amylolyticus	14	Processed	N
FSL H7-0921	Paenibacillus	amylolyticus	14	Processed	N
FSL H8-0084	Paenibacillus	amylolyticus	14	Processed	N
FSL H8-0528	Paenibacillus	sp.	15	Environmental	Y
FSL H3-0330	Paenibacillus	sp.	15	Processed	N
FSL H7-0592	Paenibacillus	sp.	15	Processed	N
FSL H7-0772	Paenibacillus	sp.	15	Processed	N
FSL H7-0776	Paenibacillus	sp.	15	Processed	N
FSL H7-0777	Paenibacillus	sp.	15	Processed	N
FSL H7-0787	Paenibacillus	sp.	15	Processed	N
FSL H7-0794	Paenibacillus	sp.	15	Processed	N
FSL H7-0984	Paenibacillus	sp.	15	Processed	N
FSL H7-0994	Paenibacillus	sp.	15	Processed	N
FSL H8-0044	Paenibacillus	sp.	15	Processed	N
FSL H8-0070	Paenibacillus	sp.	15	Processed	N
FSL H8-0087	Paenibacillus	sp.	15	Processed	N
FSL H8-0160	Paenibacillus	sp.	15	Processed	N
FSL H8-0162	Paenibacillus	sp.	15	Processed	N
FSL H8-0229	Paenibacillus	sp.	15	Processed	N
FSL H8-0237	Paenibacillus	odorifer	15	Processed	N
FSL H8-0247	Paenibacillus	sp.	15	Processed	N
FSL H8-0285	Paenibacillus	sp.	15	Processed	N
FSL H8-0286	Paenibacillus	sp.	15	Processed	N
FSL H3-0307	Paenibacillus	sp.	15	Processed	N
FSL H3-0473	Paenibacillus	sp.	15	Processed	N
FSL H3-0273	Paenibacillus	sp.	15	Raw	Y
FSL H3-0275	Paenibacillus	sp.	15	Raw	Y
FSL H3-0276	Paenibacillus	sp.	15	Raw	Y
FSL H3-0277	Paenibacillus	sp.	15	Raw	Y
FSL H3-0282	Paenibacillus	sp.	15	Raw	Y
FSL H3-0283	Paenibacillus	sp.	15	Raw	Y
FSL H3-0289	Paenibacillus	sp.	15	Raw	Y
FSL H3-0292	Paenibacillus	sp.	15	Raw	Y
FSL H3-0294	Paenibacillus	sp.	15	Raw	Y
FSL H3-0295	Paenibacillus	sp.	15	Raw	Y
FSL H3-0312	Paenibacillus	sp.	15	Raw	Y
FSL H3-0315	Paenibacillus	sp.	15	Raw	Y
FSL H3-0316	Paenibacillus	sp.	15	Raw	Y
FSL H3-0323	Paenibacillus	sp.	15	Raw	Y
FSL H3-0328	Paenibacillus	sp.	15	Raw	Y
FSL H3-0450	Paenibacillus	sp.	15	Raw	Y
FSL H3-0455	Paenibacillus	sp.	15	Raw	Y
FSL H3-0471	Paenibacillus	sp.	15	Raw	Y
FSL H7-0577	Paenibacillus	sp.	15	Raw	Y
FSL H7-0672	Paenibacillus	sp.	15	Raw	Y
FSL H7-0958	Paenibacillus	sp.	15	Raw	Y
FSL H7-0986	Paenibacillus	sp.	15	Raw	Y
FSL H7-0987	Paenibacillus	sp.	15	Raw	Y
FSL H7-0989	Paenibacillus	sp.	15	Raw	Y
FSL H8-0057	Paenibacillus	sp.	15	Raw	Y
FSL H8-0058	Paenibacillus	sp.	15	Raw	Y
FSL H8-0060	Paenibacillus	sp.	15	Raw	Y
FSL H8-0061	Paenibacillus	sp.	15	Raw	Y
FSL H8-0062	Paenibacillus	sp.	15	Raw	Y
FSL H8-0092	Paenibacillus	sp.	15	Raw	Y
FSL H8-0096	Paenibacillus	sp.	15	Raw	Y
FSL H8-0137	Paenibacillus	sp.	15	Raw	Y
FSL H8-0138	Paenibacillus	sp.	15	Raw	Y
FSL H8-0140	Paenibacillus	sp.	15	Raw	Y
FSL H8-0165	Paenibacillus	sp.	15	Raw	Y
FSL H8-0166	Paenibacillus	sp.	15	Raw	Y
FSL H8-0221	Paenibacillus	sp.	15	Raw	Y
FSL H8-0222	Paenibacillus	sp.	15	Raw	Y
FSL H8-0238	Paenibacillus	sp.	15	Raw	Y
FSL H8-0241	Paenibacillus	sp.	15	Raw	Y
FSL H8-0242	Paenibacillus	sp.	15	Raw	Y
FSL H8-0272	Paenibacillus	sp.	15	Raw	Y
FSL H8-0275	Paenibacillus	sp.	15	Raw	Y
FSL H8-0276	Paenibacillus	sp.	15	Raw	Y
FSL H8-0311	Paenibacillus	sp.	15	Raw	Y
FSL H8-0313	Paenibacillus	sp.	15	Raw	Y
FSL H8-0553	Paenibacillus	sp.	15	Raw	Y
FSL H7-0740	Paenibacillus	sp.	16	Processed	N
FSL H8-0080	Paenibacillus	sp.	16	Processed	N
FSL H8-0258	Paenibacillus	sp.	16	Processed	N
FSL H3-0304	Paenibacillus	sp.	19	Processed	N
FSL H8-0306	Paenibacillus	sp.	19	Processed	N
FSL H8-0310	Paenibacillus	sp.	19	Processed	N
FSL H3-0472	Paenibacillus	sp.	19	Processed	N
FSL H7-0905	Paenibacillus	sp.	19	Raw	Y
FSL H7-0906	Paenibacillus	sp.	19	Raw	Y
FSL H8-0273	Paenibacillus	sp.	19	Raw	Y
FSL H8-0470	Paenibacillus	sp.	21	Environmental	Y
FSL H7-0330	Paenibacillus	sp.	21	Processed	N
FSL H7-0686	Paenibacillus	sp.	21	Processed	N
FSL H7-0711	Paenibacillus	sp.	21	Processed	N
FSL H7-0919	Paenibacillus	sp.	21	Processed	N
FSL H7-0924	Paenibacillus	sp.	21	Processed	N
FSL H7-0969	Paenibacillus	sp.	21	Processed	N
FSL H8-0319	Paenibacillus	sp.	21	Processed	N
FSL H3-0301	Paenibacillus	sp.	21	Processed	N
FSL H3-0279	Paenibacillus	sp.	21	Raw	Y
FSL H3-0309	Paenibacillus	sp.	21	Raw	Y
FSL H3-0470	Paenibacillus	sp.	21	Raw	Y
FSL H7-0907	Paenibacillus	sp.	21	Raw	Y
FSL H8-0271	Paenibacillus	sp.	21	Raw	Y
FSL H7-0689	Paenibacillus	amylolyticus s.l.	23	Processed	N
FSL H7-0712	Paenibacillus	amylolyticus	23	Processed	N
FSL H7-0790	Paenibacillus	amylolyticus	23	Processed	N
FSL H8-0045	Paenibacillus	amylolyticus	23	Processed	N
FSL H8-0068	Paenibacillus	amylolyticus	23	Processed	N
FSL H8-0071	Paenibacillus	amylolyticus	23	Processed	N
FSL H8-0082	Paenibacillus	amylolyticus	23	Processed	N
FSL H8-0088	Paenibacillus	amylolyticus	23	Processed	N
FSL H8-0089	Paenibacillus	amylolyticus	23	Processed	N
FSL H8-0105	Paenibacillus	amylolyticus	23	Processed	N
FSL H8-0128	Paenibacillus	amylolyticus	23	Processed	N
FSL H8-0248	Paenibacillus	amylolyticus	23	Processed	N
FSL H8-0262	Paenibacillus	amylolyticus	23	Processed	N
FSL H8-0299	Paenibacillus	amylolyticus	23	Processed	N
FSL H8-0307	Paenibacillus	amylolyticus	23	Processed	N
FSL H8-0308	Paenibacillus	amylolyticus	23	Processed	N
FSL H8-0320	Paenibacillus	amylolyticus	23	Processed	N
FSL H8-0330	Paenibacillus	amylolyticus	23	Processed	N
FSL H8-0333	Paenibacillus	amylolyticus	23	Processed	N
FSL H3-0447	Paenibacillus	amylolyticus	23	Raw	Y
FSL H3-0448	Paenibacillus	amylolyticus	23	Raw	Y
FSL H7-0990	Paenibacillus	amylolyticus	23	Raw	Y
FSL H8-0274	Paenibacillus	amylolyticus	23	Raw	Y
FSL H8-0124	Paenibacillus	sp.	25	Processed	N
FSL H8-0148	Paenibacillus	sp.	25	Processed	N
FSL H7-0322	Paenibacillus	sp.	27	Processed	N
FSL H7-0325	Paenibacillus	sp.	27	Processed	N
FSL H7-0429	Paenibacillus	sp.	27	Processed	N
FSL H7-0589	Paenibacillus	sp.	27	Processed	N
FSL H7-0688	Paenibacillus	sp.	27	Processed	N
FSL H7-0693	Paenibacillus	sp.	27	Processed	N
FSL H7-0728	Paenibacillus	sp.	27	Processed	N
FSL H7-0731	Paenibacillus	sp.	27	Processed	N
FSL H7-0734	Paenibacillus	sp.	27	Processed	N
FSL H7-0735	Paenibacillus	sp.	27	Processed	N
FSL H7-0736	Paenibacillus	sp.	27	Processed	N
FSL H7-0775	Paenibacillus	sp.	27	Processed	N
FSL H7-0789	Paenibacillus	sp.	27	Processed	N
FSL H7-0922	Paenibacillus	sp.	27	Processed	N
FSL H7-0980	Paenibacillus	sp.	27	Processed	N
FSL H8-0033	Paenibacillus	sp.	27	Processed	N
FSL H8-0106	Paenibacillus	sp.	27	Processed	N
FSL H8-0151	Paenibacillus	sp.	27	Processed	N
FSL H8-0161	Paenibacillus	sp.	27	Processed	N
FSL H8-0231	Paenibacillus	sp.	27	Processed	N
FSL H8-0232	Paenibacillus	sp.	27	Processed	N
FSL H8-0236	Paenibacillus	sp.	27	Processed	N
FSL H8-0301	Paenibacillus	sp.	27	Processed	N
FSL H8-0303	Paenibacillus	sp.	27	Processed	N
FSL H8-0335	Paenibacillus	sp.	27	Processed	N
FSL H3-0297	Paenibacillus	sp.	27	Processed	N
FSL H3-0459	Paenibacillus	sp.	27	Processed	N
FSL H3-0280	Paenibacillus	odorifer	27	Raw	Y
FSL H3-0284	Paenibacillus	sp.	27	Raw	Y
FSL H3-0290	Paenibacillus	sp.	27	Raw	Y
FSL H3-0291	Paenibacillus	sp.	27	Raw	Y
FSL H3-0317	Paenibacillus	sp.	27	Raw	Y
FSL H3-0449	Paenibacillus	sp.	27	Raw	Y
FSL H7-0423	Paenibacillus	sp.	27	Raw	Y
FSL H7-0564	Paenibacillus	sp.	27	Raw	Y
FSL H7-0743	Paenibacillus	sp.	27	Raw	Y
FSL H7-0798	Paenibacillus	sp.	27	Raw	Y
FSL H7-0946	Paenibacillus	sp.	27	Raw	Y
FSL H8-0017	Paenibacillus	sp.	27	Raw	Y
FSL H8-0552	Paenibacillus	sp.	27	Raw	Y
FSL H8-0125	Paenibacillus	amylolyticus	29	Processed	N
FSL H8-0486	Paenibacillus	amylolyticus	29	Environmental	Y
FSL H7-0443	Paenibacillus	sp.	30	Processed	N
FSL H3-0274	Paenibacillus	sp.	30	Raw	Y
FSL H7-0718	Paenibacillus	odorifer	32	Processed	N
FSL H7-0965	Paenibacillus	sp.	32	Processed	N
FSL H8-0331	Paenibacillus	sp.	32	Processed	N
FSL H3-0281	Paenibacillus	sp.	32	Raw	Y
FSL H3-0285	Paenibacillus	sp.	32	Raw	Y
FSL H3-0442	Paenibacillus	sp.	32	Raw	Y
FSL H3-0443	Paenibacillus	sp.	32	Raw	Y
FSL H3-0466	Paenibacillus	sp.	32	Raw	Y
FSL H3-0467	Paenibacillus	sp.	32	Raw	Y
FSL H7-0674	Paenibacillus	sp.	32	Raw	Y
FSL H7-0678	Paenibacillus	sp.	32	Raw	Y
FSL H7-0910	Paenibacillus	sp.	32	Raw	Y
FSL H8-0094	Paenibacillus	odorifer	32	Raw	Y
FSL H8-0278	Paenibacillus	sp.	32	Raw	Y
FSL H7-0713	Paenibacillus	odorifer	33	Processed	N
FSL H7-0792	Paenibacillus	odorifer	33	Processed	N
FSL H8-0047	Paenibacillus	sp.	33	Processed	N
FSL H3-0286	Paenibacillus	sp.	33	Raw	Y
FSL H3-0325	Paenibacillus	sp.	33	Raw	Y
FSL H7-0992	Paenibacillus	sp.	33	Raw	Y
FSL H7-0694	Paenibacillus	odorifer	35	Processed	N
FSL H7-0708	Paenibacillus	sp.	35	Processed	N
FSL H8-0073	Paenibacillus	sp.	35	Processed	N
FSL H8-0152	Paenibacillus	sp.	35	Processed	N
FSL H8-0228	Paenibacillus	odorifer	35	Processed	N
FSL H8-0249	Paenibacillus	sp.	35	Processed	N
FSL H7-0433	Paenibacillus	odorifer	36	Processed	N
FSL H8-0260	Paenibacillus	odorifer	36	Processed	N
FSL H3-0300	Paenibacillus	sp.	36	Processed	N
FSL H3-0305	Paenibacillus	odorifer	38	Processed	N
FSL H7-0323	Paenibacillus	sp.	38	Processed	N
FSL H8-0150	Paenibacillus	odorifer	38	Processed	N
FSL H7-0739	Paenibacillus	sp.	39	Processed	N
FSL H7-0939	Paenibacillus	sp.	39	Processed	N
FSL H8-0332	Paenibacillus	sp.	39	Processed	N
FSL H3-0308	Paenibacillus	sp.	39	Processed	N
FSL H7-0759	Paenibacillus	sp.	39	Raw	Y
FSL H8-0025	Paenibacillus	graminis	39	Raw	Y
FSL H8-0312	Paenibacillus	sp.	39	Raw	Y
FSL H8-0147	Paenibacillus	odorifer	40	Processed	N
FSL H3-0310	Paenibacillus	sp.	40	Raw	Y
FSL H3-0318	Paenibacillus	borealis	41	Raw	Y
FSL H3-0319	Paenibacillus	borealis	41	Raw	Y
FSL H7-0744	Paenibacillus	sp.	41	Raw	Y
FSL H3-0322	Paenibacillus	sp.	42	Raw	Y
FSL H3-0333	Paenibacillus	graminis	44	Raw	Y
FSL H3-0335	Paenibacillus	graminis	45	Processed	N
FSL H3-0464	Paenibacillus	odorifer	46	Processed	N
FSL H3-0444	Paenibacillus	odorifer	46	Raw	Y
FSL H3-0445	Paenibacillus	sp.	46	Raw	Y
FSL H3-0446	Paenibacillus	sp.	46	Raw	Y
FSL H8-0065	Paenibacillus	amylolyticus s.l.	48	Processed	N
FSL H3-0457	Paenibacillus	amylolyticus	48	Processed	N
FSL H3-0461	Paenibacillus	amylolyticus s.l.	49	Processed	N
FSL H3-0465	Paenibacillus	odorifer	50	Processed	N
FSL H7-0981	Paenibacillus	sp.	50	Processed	N
FSL H7-0985	Paenibacillus	sp.	50	Processed	N
FSL H8-0336	Paenibacillus	odorifer	50	Processed	N
FSL H3-0469	Paenibacillus	graminis	51	Raw	Y
FSL H3-0479	Paenibacillus	sp.	51	Raw	Y
FSL H3-0478	Paenibacillus	graminis	52	Raw	Y
FSL H7-0326	Paenibacillus	sp.	57	Processed	N
FSL H7-0329	Paenibacillus	sp.	58	Processed	N
FSL H7-0331	Paenibacillus	sp.	58	Processed	N
FSL H7-0435	Paenibacillus	sp.	58	Processed	N
FSL H7-0727	Paenibacillus	sp.	58	Processed	N
FSL H7-0720	Paenibacillus	sp.	58	Raw	Y
FSL H7-0350	Paenibacillus	sp.	60	Processed	N
FSL H7-0726	Paenibacillus	graminis	60	Processed	N
FSL H7-0357	Paenibacillus	sp.	63	Processed	N
FSL H7-0442	Paenibacillus	sp.	67	Processed	N
FSL H7-0738	Paenibacillus	cf. peoriae	67	Processed	N
FSL H7-0604	Paenibacillus	odorifer	74	Processed	N
FSL H7-0607	Paenibacillus	sp.	74	Processed	N
FSL H7-0770	Paenibacillus	sp.	74	Processed	N
FSL H8-0163	Paenibacillus	sp.	74	Processed	N
FSL H8-0314	Paenibacillus	odorifer	74	Raw	Y
FSL H7-0617	Paenibacillus	sp.	76	Raw	Y
FSL H7-0703	Paenibacillus	cf. peoriae	76	Raw	Y
FSL H7-0619	Paenibacillus	sp.	77	Raw	Y
FSL H7-0685	Paenibacillus	sp.	78	Processed	N
FSL H7-0737	Paenibacillus	odorifer	78	Processed	N
FSL H7-0690	Paenibacillus	sp.	79	Processed	N
FSL H8-0107	Paenibacillus	odorifer	79	Processed	N
FSL H7-0692	Paenibacillus	amylolyticus	80	Processed	N
FSL H7-0942	Paenibacillus	amylolyticus s.l.	80	Processed	N
FSL H7-0710	Paenibacillus	sp.	81	Processed	N
FSL H7-0937	Paenibacillus	sp.	81	Processed	N
FSL H7-0714	Paenibacillus	odorifer	82	Processed	N
FSL H7-0716	Paenibacillus	amylolyticus s.l.	83	Processed	N
FSL H7-0940	Paenibacillus	amylolyticus s.l.	86	Processed	N
FSL H7-0756	Paenibacillus	graminis	87	Raw	Y
FSL H7-0918	Paenibacillus	odorifer	88	Processed	N
FSL H8-0101	Paenibacillus	odorifer	88	Processed	N
FSL H7-0941	Paenibacillus	odorifer	91	Processed	N
FSL H7-0988	Paenibacillus	amylolyticus s.l.	93	Raw	Y
FSL H8-0056	Paenibacillus	amylolyticus	93	Raw	Y
FSL H8-0018	Paenibacillus	sp.	94	Raw	Y
FSL H8-0034	Paenibacillus	sp.	95	Processed	N
FSL H8-0048	Paenibacillus	graminis	96	Processed	N
FSL H8-0069	Paenibacillus	odorifer	98	Processed	N
FSL H8-0282	Paenibacillus	odorifer	98	Processed	N
FSL H8-0318	Paenibacillus	sp.	98	Processed	N
FSL H8-0079	Paenibacillus	amylolyticus s.l.	99	Processed	N
FSL H8-0085	Paenibacillus	pabuli	100	Processed	N
FSL H8-0287	Paenibacillus	xylanilyticus/pabuli	100	Processed	N
FSL H8-0104	Paenibacillus	amylolyticus s.l.	101	Processed	N
FSL H8-0121	Paenibacillus	amylolyticus s.l.	102	Processed	N
FSL H8-0122	Paenibacillus	graminis	103	Processed	N
FSL H8-0126	Paenibacillus	sp.	104	Processed	N
FSL H8-0168	Paenibacillus	cf. peoriae	105	Raw	Y
FSL H8-0175	Paenibacillus	odorifer	107	Raw	Y
FSL H8-0176	Paenibacillus	sp.	107	Raw	Y
FSL H8-0177	Paenibacillus	sp.	107	Raw	Y
FSL H8-0246	Paenibacillus	amylolyticus s.l.	108	Processed	N
FSL H8-0259	Paenibacillus	sp.	109	Processed	N
FSL H8-0261	Paenibacillus	odorifer	110	Processed	N
FSL H8-0300	Paenibacillus	amylolyticus s.l.	111	Processed	N
FSL H8-0316	Paenibacillus	amylolyticus	111	Processed	N
FSL H8-0277	Paenibacillus	amylolyticus	111	Raw	Y
FSL H8-0280	Paenibacillus	amylolyticus s.l.	112	Processed	N
FSL H8-0283	Paenibacillus	amylolyticus s.l.	113	Processed	N
FSL H8-0309	Paenibacillus	amylolyticus s.l.	114	Processed	N
FSL H8-0317	Paenibacillus	amylolyticus	114	Processed	N
FSL H8-0321	Paenibacillus	odorifer	115	Processed	N
FSL H8-0457	Paenibacillus	lautus	117	Environmental	Y
FSL H8-0502	Paenibacillus	cf. cookii	138	Environmental	Y
FSL H8-0503	Paenibacillus	lactis	139	Environmental	Y
FSL H8-0537	Paenibacillus	sp.	149	Environmental	Y
FSL H8-0548	Paenibacillus	castanae	156	Environmental	Y
FSL H8-0551	Paenibacillus	peoriae	157	Raw	Y
FSL R5-0875	Paenibacillus	sp.	2	Processed	N
FSL R5-0926	Paenibacillus	sp.	2	Processed	N
FSL R7-0060	Paenibacillus	sp.	2	Processed	N
FSL R7-0122	Paenibacillus	sp.	2	Processed	N
FSL R7-0193	Paenibacillus	sp.	2	Processed	N
FSL R7-0200	Paenibacillus	sp.	2	Processed	N
FSL R7-0342	Paenibacillus	sp.	2	Processed	N
FSL R7-0182	Paenibacillus	sp.	4	Processed	N
FSL R7-0196	Paenibacillus	sp.	4	Processed	N
FSL R7-0332	Paenibacillus	sp.	4	Processed	N
FSL R7-0295	Paenibacillus	sp.	7	Processed	N
FSL R5-0928	Paenibacillus	sp.	10	Processed	N
FSL R7-0027	Paenibacillus	sp.	13	Processed	N
FSL R7-0052	Paenibacillus	sp.	13	Processed	N
FSL R7-0125	Paenibacillus	sp.	13	Processed	N
FSL R7-0127	Paenibacillus	sp.	13	Processed	N
FSL R7-0133	Paenibacillus	sp.	13	Processed	N
FSL R7-0137	Paenibacillus	sp.	13	Processed	N
FSL R7-0186	Paenibacillus	sp.	13	Processed	N
FSL R7-0189	Paenibacillus	sp.	13	Processed	N
FSL R7-0199	Paenibacillus	sp.	13	Processed	N
FSL R7-0207	Paenibacillus	sp.	13	Processed	N
FSL R7-0304	Paenibacillus	sp.	13	Processed	N
FSL R7-0323	Paenibacillus	sp.	13	Processed	N
FSL R7-0330	Paenibacillus	sp.	13	Processed	N
FSL R5-0874	Paenibacillus	sp.	15	Processed	N
FSL R5-0876	Paenibacillus	sp.	15	Processed	N
FSL R5-0877	Paenibacillus	sp.	15	Processed	N
FSL R5-0896	Paenibacillus	sp.	15	Processed	N
FSL R5-0900	Paenibacillus	sp.	15	Processed	N
FSL R5-0917	Paenibacillus	sp.	15	Processed	N
FSL R5-0922	Paenibacillus	sp.	15	Processed	N
FSL R5-0924	Paenibacillus	sp.	15	Processed	N
FSL R5-0932	Paenibacillus	sp.	15	Processed	N
FSL R5-0934	Paenibacillus	sp.	15	Processed	N
FSL R5-0942	Paenibacillus	sp.	15	Processed	N
FSL R7-0036	Paenibacillus	sp.	15	Processed	N
FSL R7-0049	Paenibacillus	sp.	15	Processed	N
FSL R7-0064	Paenibacillus	sp.	15	Processed	N
FSL R7-0065	Paenibacillus	sp.	15	Processed	N
FSL R7-0069	Paenibacillus	sp.	15	Processed	N
FSL R7-0119	Paenibacillus	sp.	15	Processed	N
FSL R7-0124	Paenibacillus	sp.	15	Processed	N
FSL R7-0130	Paenibacillus	sp.	15	Processed	N
FSL R7-0156	Paenibacillus	sp.	15	Processed	N
FSL R7-0173	Paenibacillus	sp.	15	Processed	N
FSL R7-0201	Paenibacillus	sp.	15	Processed	N
FSL R7-0317	Paenibacillus	sp.	15	Processed	N
FSL R7-0318	Paenibacillus	sp.	15	Processed	N
FSL R7-0326	Paenibacillus	sp.	15	Processed	N
FSL R7-0205	Paenibacillus	sp.	16	Processed	N
FSL R5-0930	Paenibacillus	sp.	19	Processed	N
FSL R7-0040	Paenibacillus	sp.	19	Processed	N
FSL R7-0061	Paenibacillus	sp.	19	Processed	N
FSL R7-0062	Paenibacillus	sp.	19	Processed	N
FSL R7-0191	Paenibacillus	sp.	19	Processed	N
FSL R7-0195	Paenibacillus	sp.	19	Processed	N
FSL R5-0937	Paenibacillus	odorifer	21	Processed	N
FSL R7-0029	Paenibacillus	sp.	21	Processed	N
FSL R7-0055	Paenibacillus	sp.	21	Processed	N
FSL R7-0120	Paenibacillus	sp.	21	Processed	N
FSL R7-0151	Paenibacillus	sp.	21	Processed	N
FSL R7-0159	Paenibacillus	sp.	21	Processed	N
FSL R7-0167	Paenibacillus	sp.	21	Processed	N
FSL R7-0172	Paenibacillus	sp.	21	Processed	N
FSL R5-0943	Paenibacillus	amylolyticus	23	Processed	N
FSL R5-0873	Paenibacillus	sp.	25	Processed	N
FSL R5-0880	Paenibacillus	sp.	25	Processed	N
FSL R5-0882	Paenibacillus	sp.	25	Processed	N
FSL R5-0884	Paenibacillus	sp.	25	Processed	N
FSL R5-0892	Paenibacillus	sp.	25	Processed	N
FSL R5-0895	Paenibacillus	sp.	25	Processed	N
FSL R5-0902	Paenibacillus	sp.	25	Processed	N
FSL R5-0905	Paenibacillus	sp.	25	Processed	N
FSL R5-0906	Paenibacillus	sp.	25	Processed	N
FSL R5-0907	Paenibacillus	sp.	25	Processed	N
FSL R5-0908	Paenibacillus	sp.	25	Processed	N
FSL R5-0940	Paenibacillus	sp.	25	Processed	N
FSL R7-0176	Paenibacillus	sp.	25	Processed	N
FSL R7-0197	Paenibacillus	sp.	25	Processed	N
FSL R7-0209	Paenibacillus	sp.	25	Processed	N
FSL R7-0276	Paenibacillus	sp.	25	Processed	N
FSL R5-0883	Paenibacillus	odorifer	27	Processed	N
FSL R5-0885	Paenibacillus	sp.	27	Processed	N
FSL R5-0886	Paenibacillus	sp.	27	Processed	N
FSL R5-0897	Paenibacillus	sp.	27	Processed	N
FSL R5-0904	Paenibacillus	sp.	27	Processed	N
FSL R5-0915	Paenibacillus	sp.	27	Processed	N
FSL R5-0921	Paenibacillus	sp.	27	Processed	N
FSL R7-0051	Paenibacillus	sp.	27	Processed	N
FSL R7-0058	Paenibacillus	sp.	27	Processed	N
FSL R7-0132	Paenibacillus	sp.	27	Processed	N
FSL R7-0139	Paenibacillus	sp.	27	Processed	N
FSL R7-0142	Paenibacillus	sp.	27	Processed	N
FSL R7-0174	Paenibacillus	sp.	27	Processed	N
FSL R7-0202	Paenibacillus	sp.	27	Processed	N
FSL R7-0258	Paenibacillus	sp.	27	Processed	N
FSL R7-0264	Paenibacillus	sp.	27	Processed	N
FSL R7-0267	Paenibacillus	sp.	27	Processed	N
FSL R7-0286	Paenibacillus	sp.	27	Processed	N
FSL R7-0289	Paenibacillus	sp.	27	Processed	N
FSL R7-0290	Paenibacillus	sp.	27	Processed	N
FSL R7-0294	Paenibacillus	sp.	27	Processed	N
FSL R7-0296	Paenibacillus	sp.	27	Processed	N
FSL R7-0306	Paenibacillus	sp.	27	Processed	N
FSL R7-0327	Paenibacillus	sp.	27	Processed	N
FSL R7-0335	Paenibacillus	sp.	27	Processed	N
FSL R7-0343	Paenibacillus	sp.	27	Processed	N
FSL R5-0831	Paenibacillus	amylolyticus	28	Processed	N
FSL R5-0909	Paenibacillus	sp.	30	Processed	N
FSL R5-0914	Paenibacillus	sp.	30	Processed	N
FSL R5-0916	Paenibacillus	sp.	30	Processed	N
FSL R5-0919	Paenibacillus	sp.	30	Processed	N
FSL R5-0925	Paenibacillus	sp.	30	Processed	N
FSL R5-0927	Paenibacillus	sp.	30	Processed	N
FSL R5-0929	Paenibacillus	sp.	30	Processed	N
FSL R5-0944	Paenibacillus	sp.	30	Processed	N
FSL R7-0021	Paenibacillus	sp.	30	Processed	N
FSL R5-0881	Paenibacillus	sp.	32	Processed	N
FSL R5-0918	Paenibacillus	sp.	32	Processed	N
FSL R7-0190	Paenibacillus	sp.	33	Processed	N
FSL R7-0194	Paenibacillus	sp.	33	Processed	N
FSL R5-0898	Paenibacillus	sp.	35	Processed	N
FSL R5-0910	Paenibacillus	sp.	35	Processed	N
FSL R5-0911	Paenibacillus	sp.	35	Processed	N
FSL R7-0048	Paenibacillus	sp.	35	Processed	N
FSL R7-0141	Paenibacillus	sp.	35	Processed	N
FSL R7-0178	Paenibacillus	sp.	35	Processed	N
FSL R7-0153	Paenibacillus	sp.	36	Processed	N
FSL R7-0170	Paenibacillus	sp.	36	Processed	N
FSL R7-0175	Paenibacillus	sp.	36	Processed	N
FSL R7-0181	Paenibacillus	sp.	36	Processed	N
FSL R7-0184	Paenibacillus	sp.	36	Processed	N
FSL R7-0185	Paenibacillus	sp.	36	Processed	N
FSL R7-0188	Paenibacillus	sp.	36	Processed	N
FSL R7-0298	Paenibacillus	sp.	39	Processed	N
FSL R5-0890	Paenibacillus	sp.	40	Processed	N
FSL R7-0319	Paenibacillus	sp.	40	Processed	N
FSL R7-0320	Paenibacillus	sp.	40	Processed	N
FSL R7-0136	Paenibacillus	sp.	44	Processed	N
FSL R7-0277	Paenibacillus	sp.	45	Processed	N
FSL R7-0299	Paenibacillus	sp.	45	Processed	N
FSL R7-0026	Paenibacillus	amylolyticus	49	Processed	N
FSL R7-0066	Paenibacillus	sp.	50	Processed	N
FSL R7-0135	Paenibacillus	sp.	50	Processed	N
FSL R7-0203	Paenibacillus	sp.	50	Processed	N
FSL R7-0208	Paenibacillus	sp.	50	Processed	N
FSL R5-0893	Paenibacillus	borealis	77	Processed	N
FSL R7-0140	Paenibacillus	amylolyticus	80	Processed	N
FSL R7-0324	Paenibacillus	amylolyticus	80	Processed	N
FSL R7-0054	Paenibacillus	sp.	87	Processed	N
FSL R7-0129	Paenibacillus	sp.	98	Processed	N
FSL R7-0123	Paenibacillus	amylolyticus	99	Processed	N
FSL R7-0297	Paenibacillus	borealis	104	Processed	N
FSL R7-0059	Paenibacillus	sp.	115	Processed	N
FSL R7-0284	Paenibacillus	lactis	139	Processed	N
FSL R7-0053	Paenibacillus	sp.	157	Processed	N
FSL R7-0056	Paenibacillus	sp.	157	Processed	N
FSL R7-0067	Paenibacillus	sp.	157	Processed	N
FSL R7-0118	Paenibacillus	sp.	157	Processed	N
FSL R7-0121	Paenibacillus	sp.	157	Processed	N
FSL R7-0126	Paenibacillus	sp.	157	Processed	N
FSL R7-0138	Paenibacillus	sp.	157	Processed	N
FSL R5-0808	Paenibacillus	glucanolyticus	159	Processed	N
FSL R5-0817	Paenibacillus	glucanolyticus	159	Processed	N
FSL R7-0224	Paenibacillus	sp.	159	Processed	N
FSL R7-0233	Paenibacillus	sp.	159	Processed	N
FSL R7-0262	Paenibacillus	sp.	159	Processed	N
FSL R7-0278	Paenibacillus	sp.	159	Processed	N
FSL R5-0810	Paenibacillus	lactis	160	Processed	N
FSL R5-0878	Paenibacillus	graminis	163	Processed	N
FSL R5-0901	Paenibacillus	sp.	163	Processed	N
FSL R5-0939	Paenibacillus	sp.	163	Processed	N
FSL R7-0269	Paenibacillus	sp.	163	Processed	N
FSL R7-0300	Paenibacillus	sp.	163	Processed	N
FSL R7-0307	Paenibacillus	sp.	163	Processed	N
FSL R7-0308	Paenibacillus	sp.	163	Processed	N
FSL R7-0315	Paenibacillus	sp.	163	Processed	N
FSL R7-0316	Paenibacillus	sp.	163	Processed	N
FSL R5-0887	Paenibacillus	odorifer	164	Processed	N
FSL R5-0912	Paenibacillus	sp.	166	Processed	N
FSL R5-0923	Paenibacillus	sp.	167	Processed	N
FSL R5-0931	Paenibacillus	sp.	167	Processed	N
FSL R5-0933	Paenibacillus	sp.	167	Processed	N
FSL R5-0988	Paenibacillus	sp.	167	Processed	N
FSL R7-0018	Paenibacillus	sp.	167	Processed	N
FSL R7-0063	Paenibacillus	sp.	167	Processed	N
FSL R7-0068	Paenibacillus	sp.	167	Processed	N
FSL R7-0183	Paenibacillus	sp.	167	Processed	N
FSL R5-0936	Paenibacillus	sp.	168	Processed	N
FSL R7-0050	Paenibacillus	cf. peoriae	170	Processed	N
FSL R7-0128	Paenibacillus	graminis	178	Processed	N
FSL R7-0134	Paenibacillus	sp.	178	Processed	N
FSL R7-0131	Paenibacillus	peoriae	179	Processed	N
FSL R7-0192	Paenibacillus	sp.	179	Processed	N
FSL R7-0325	Paenibacillus	sp.	179	Processed	N
FSL R7-0328	Paenibacillus	sp.	179	Processed	N
FSL R7-0329	Paenibacillus	sp.	179	Processed	N
FSL R7-0146	Paenibacillus	odorifer	180	Processed	N
FSL R7-0163	Paenibacillus	odorifer	181	Processed	N
FSL R7-0179	Paenibacillus	graminis	183	Processed	N
FSL R7-0198	Paenibacillus	amylolyticus s.l.	184	Processed	N
FSL R7-0309	Paenibacillus	amylolyticus	184	Processed	N
FSL R7-0204	Paenibacillus	graminis	185	Processed	N
FSL R7-0210	Paenibacillus	graminis	186	Processed	N
FSL R7-0216	Paenibacillus	sp.	187	Raw	Y
FSL R7-0222	Paenibacillus	amylolyticus s.l.	189	Raw	Y
FSL R7-0272	Paenibacillus	sp.	192	Processed	N
FSL R7-0273	Paenibacillus	sp.	193	Processed	N
FSL R7-0301	Paenibacillus	graminis	195	Processed	N
FSL R7-0302	Paenibacillus	sp.	195	Processed	N
FSL R7-0310	Paenibacillus	graminis	196	Processed	N
FSL R7-0311	Paenibacillus	sp.	196	Processed	N
FSL R7-0312	Paenibacillus	sp.	197	Processed	N
FSL R7-0313	Paenibacillus	amylolyticus s.l.	198	Processed	N
FSL R7-0321	Paenibacillus	peoriae	199	Processed	N
FSL R7-0322	Paenibacillus	sp.	199	Processed	N
FSL R7-0341	Paenibacillus	sp.	199	Processed	N
FSL R7-0331	Paenibacillus	sp.	200	Processed	N
FSL R7-0333	Paenibacillus	graminis	201	Processed	N
FSL R7-0334	Paenibacillus	sp.	201	Processed	N
FSL R7-0336	Paenibacillus	sp.	201	Processed	N
FSL R7-0337	Paenibacillus	graminis	202	Processed	N
FSL R7-0338	Paenibacillus	sp.	202	Processed	N
FSL R7-0339	Paenibacillus	sp.	202	Processed	N
FSL R7-0340	Paenibacillus	cf. peoriae	203	Processed	N
FSL R7-0345	Paenibacillus	sp.	204	Processed	N
FSL W7-1279	Paenibacillus	sp.	289	Environmental	Y
FSL W7-1287	Paenibacillus	sp.	293	Environmental	Y
FSL W7-1332	Paenibacillus	sp.	310	Environmental	Y
FSL K6-3225	Paenibacillus	odorifer	21	Raw	Y - 100C/30m
FSL K6-2815	Paenibacillus	amylolyticus s.l.	23	Processed	N
FSL K6-1093	Paenibacillus	amylolyticus s.l.	23	Raw	Y
FSL K6-1096	Paenibacillus	cf. jilunlii	558	Raw	Y
FSL K6-2859	Paenibacillus	odorifer	568	Raw	Y
FSL K6-2862	Paenibacillus	illinoisensis	571	Processed	N
FSL K6-3166	Paenibacillus	odorifer	575	Raw	Y
FSL K6-3182	Paenibacillus	sp.	577	Raw	Y
FSL F4-0077	Paenibacillus	odorifer	2	Processed	N
FSL F4-0132	Paenibacillus	sp.	2	Processed	N
FSL F4-0189	Paenibacillus	sp.	2	Processed	N
FSL F4-0250	Paenibacillus	sp.	2	Processed	N
FSL F4-0085	Paenibacillus	odorifer	4	Processed	N
FSL F4-0120	Paenibacillus	sp.	4	Processed	N
FSL F4-0124	Paenibacillus	sp.	4	Processed	N
FSL F4-0087	Paenibacillus	pabuli	5	Processed	N
FSL F4-0097	Paenibacillus	odorifer	7	Processed	N
FSL F4-0100	Paenibacillus	lautus	8	Processed	N
FSL F4-0118	Paenibacillus	sp.	8	Processed	N
FSL F4-0119	Paenibacillus	sp.	8	Processed	N
FSL F4-0199	Paenibacillus	odorifer	10	Processed	N
FSL F4-0122	Paenibacillus	odorifer	11	Processed	N
FSL F4-0125	Paenibacillus	odorifer	12	Processed	N
FSL F4-0126	Paenibacillus	odorifer	13	Processed	N
FSL F4-0198	Paenibacillus	sp.	13	Processed	N
FSL F4-0207	Paenibacillus	sp.	13	Processed	N
FSL F4-0215	Paenibacillus	sp.	13	Processed	N
FSL F4-0128	Paenibacillus	amylolyticus s.l.	14	Processed	N
FSL F4-0129	Paenibacillus	odorifer	15	Processed	N
FSL F4-0142	Paenibacillus	sp.	15	Processed	N
FSL F4-0196	Paenibacillus	sp.	15	Processed	N
FSL F4-0216	Paenibacillus	sp.	15	Processed	N
FSL F4-0249	Paenibacillus	sp.	15	Processed	N
FSL F4-0134	Paenibacillus	odorifer	16	Processed	N
FSL F4-0144	Paenibacillus	odorifer	18	Processed	N
FSL F4-0152	Paenibacillus	odorifer	19	Processed	N
FSL F4-0153	Paenibacillus	sp.	19	Processed	N
FSL F4-0204	Paenibacillus	sp.	19	Processed	N
FSL F4-0205	Paenibacillus	sp.	19	Processed	N
FSL F4-0206	Paenibacillus	sp.	19	Processed	N
FSL F4-0190	Paenibacillus	odorifer	21	Processed	N
FSL F4-0251	Paenibacillus	sp.	21	Processed	N
FSL F4-0191	Paenibacillus	amylolyticus s.l.	22	Processed	N
FSL F4-0229	Paenibacillus	amylolyticus s.l.	23	Processed	N
FSL F4-0236	Paenibacillus	odorifer	24	Processed	N
FSL F4-0242	Paenibacillus	odorifer	25	Processed	N
FSL F4-0243	Paenibacillus	odorifer	26	Processed	N
FSL F4-0248	Paenibacillus	odorifer	27	Processed	N
FSL F4-0261	Paenibacillus	sp.	27	Processed	N
FSL F4-0259	Paenibacillus	amylolyticus s.l.	28	Processed	N
FSL F4-0260	Paenibacillus	amylolyticus s.l.	29	Processed	N
FSL M8-0304	Paenibacillus	cf. peoriae	67	Raw	Y
FSL M8-0125	Paenibacillus	amylolyticus s.l.	93	Raw	Y
FSL M8-0364	Paenibacillus	cf. cookii	138	Raw	Y
FSL K6-0228	Paenibacillus	lactis	139	Raw	Y
FSL M8-0146	Paenibacillus	lactis	139	Raw	Y
FSL M8-0212	Paenibacillus	amylolyticus s.l.	264	Raw	Y
FSL M8-0132	Paenibacillus	cf. cookii	332	Raw	Y
FSL M8-0260	Paenibacillus	cf. cookii	332	Raw	Y
FSL M8-0218	Paenibacillus	macerans	343	Raw	Y
FSL M8-0307	Paenibacillus	sp.	379	Raw	Y
FSL K6-0108	Paenibacillus	sp.	390	Raw	Y
FSL K6-0276	Paenibacillus	odorifer	411	Raw	Y
FSL M8-0142	Paenibacillus	lactis	425	Raw	Y
FSL M8-0228	Paenibacillus	cf. peoriae	432	Raw	Y
FSL K6-0239	Paenibacillus	lautus	515	Raw	Y
FSL K6-0246	Paenibacillus	sp.	516	Raw	Y
FSL M8-0053	Paenibacillus	sp.	520	Raw	Y
FSL M8-0163	Paenibacillus	sp.	521	Raw	Y
FSL M8-0229	Paenibacillus	sp.	522	Raw	Y
FSL W8-0186	Paenibacillus	sp.	450	Processed	Y
FSL W8-0187	Paenibacillus	lautus	451	Processed	Y
FSL W8-0194	Paenibacillus	cf. cookii	452	Processed	Y
FSL W8-0426	Paenibacillus	sp.	473	Processed	Y
FSL W8-0439	Paenibacillus	sp.	475	Processed	Y
FSL W8-0778	Paenibacillus	sp.	490	Processed	Y
FSL W8-0919	Paenibacillus	lactis	496	Processed	Y
FSL W8-0993	Paenibacillus	amylolyticus s.l.	502	Processed	Y
FSL W8-1187	Paenibacillus	sp.	507	Processed	Y
FSL A5-0030	Paenibacillus	peoriae	179	Processed	N
FSL A5-0027	Paenibacillus	peoriae	199	Processed	N
FSL A5-0031	Paenibacillus	sp.	511	Processed	N
FSL J3-0159	Paenibacillus	odorifer	7	Processed	N
FSL J3-0122	Paenibacillus	amylolyticus s.l.	23	Processed	N
FSL J3-0158	Paenibacillus	amylolyticus s.l.	23	Processed	N
FSL J3-0155	Paenibacillus	odorifer	35	Processed	N
FSL J3-0153	Paenibacillus	odorifer	46	Processed	N
FSL J3-0120	Paenibacillus	peoriae	340	Processed	N
FSL M7-1115	Paenibacillus	odorifer	2	Raw	Y
FSL M7-1213	Paenibacillus	odorifer	2	Raw	Y
FSL M7-1240	Paenibacillus	odorifer	2	Raw	Y
FSL M7-1458	Paenibacillus	odorifer	2	Raw	Y
FSL M7-0329	Paenibacillus	odorifer	7	Raw	Y
FSL M7-1468	Paenibacillus	odorifer	7	Raw	Y
FSL M7-1514	Paenibacillus	odorifer	7	Raw	Y
FSL M7-0152	Paenibacillus	odorifer	13	Raw	Y
FSL M7-0156	Paenibacillus	odorifer	13	Raw	Y
FSL M7-0684	Paenibacillus	odorifer	13	Raw	Y
FSL M7-1352	Paenibacillus	odorifer	13	Raw	Y
FSL M7-0656	Paenibacillus	amylolyticus s.l.	14	Raw	Y
FSL M7-0006	Paenibacillus	odorifer	15	Raw	Y
FSL M7-0105	Paenibacillus	odorifer	15	Raw	Y
FSL M7-0202	Paenibacillus	odorifer	15	Raw	Y
FSL M7-0203	Paenibacillus	odorifer	15	Raw	Y
FSL M7-0204	Paenibacillus	odorifer	15	Raw	Y
FSL M7-0327	Paenibacillus	odorifer	15	Raw	Y
FSL M7-0352	Paenibacillus	odorifer	15	Raw	Y
FSL M7-0353	Paenibacillus	odorifer	15	Raw	Y
FSL M7-0384	Paenibacillus	odorifer	15	Raw	Y
FSL M7-1331	Paenibacillus	odorifer	15	Raw	Y
FSL M7-1398	Paenibacillus	odorifer	15	Raw	Y
FSL M7-1415	Paenibacillus	odorifer	15	Raw	Y
FSL M7-1473	Paenibacillus	odorifer	15	Raw	Y
FSL M7-1474	Paenibacillus	odorifer	15	Raw	Y
FSL M7-1508	Paenibacillus	odorifer	15	Raw	Y
FSL M7-1517	Paenibacillus	odorifer	19	Raw	Y
FSL M7-0015	Paenibacillus	odorifer	21	Raw	Y
FSL M7-0162	Paenibacillus	odorifer	21	Raw	Y
FSL M7-0346	Paenibacillus	odorifer	21	Raw	Y
FSL M7-0567	Paenibacillus	odorifer	21	Raw	Y
FSL M7-0615	Paenibacillus	odorifer	21	Raw	Y
FSL M7-1549	Paenibacillus	odorifer	21	Raw	Y
FSL M7-1550	Paenibacillus	odorifer	21	Raw	Y
FSL M7-1551	Paenibacillus	odorifer	21	Raw	Y
FSL M7-0710	Paenibacillus	amylolyticus s.l.	23	Raw	Y
FSL M7-0009	Paenibacillus	odorifer	27	Raw	Y
FSL M7-0012	Paenibacillus	odorifer	27	Raw	Y
FSL M7-0478	Paenibacillus	odorifer	27	Raw	Y
FSL M7-1101	Paenibacillus	odorifer	27	Raw	Y
FSL M7-1142	Paenibacillus	odorifer	27	Raw	Y
FSL M7-1181	Paenibacillus	odorifer	27	Raw	Y
FSL M7-1312	Paenibacillus	odorifer	27	Raw	Y
FSL M7-1430	Paenibacillus	odorifer	27	Raw	Y
FSL M7-1469	Paenibacillus	odorifer	27	Raw	Y
FSL M7-1413	Paenibacillus	amylolyticus s.l.	28	Raw	Y
FSL M7-1414	Paenibacillus	amylolyticus s.l.	28	Raw	Y
FSL M7-0918	Paenibacillus	odorifer	32	Raw	Y
FSL M7-1406	Paenibacillus	odorifer	32	Raw	Y
FSL M7-1407	Paenibacillus	odorifer	32	Raw	Y
FSL M7-0569	Paenibacillus	odorifer	33	Raw	Y
FSL M7-1102	Paenibacillus	odorifer	33	Raw	Y
FSL M7-1467	Paenibacillus	odorifer	35	Raw	Y
FSL M7-0643	Paenibacillus	graminis	39	Raw	Y
FSL M7-0883	Paenibacillus	graminis	39	Raw	Y
FSL M7-0885	Paenibacillus	graminis	39	Raw	Y
FSL M7-0286	Paenibacillus	odorifer	40	Raw	Y
FSL M7-0288	Paenibacillus	odorifer	40	Raw	Y
FSL M7-0549	Paenibacillus	odorifer	40	Raw	Y
FSL M7-0863	Paenibacillus	odorifer	40	Raw	Y
FSL M7-0864	Paenibacillus	odorifer	40	Raw	Y
FSL M7-0011	Paenibacillus	odorifer	50	Raw	Y
FSL M7-0896	Paenibacillus	graminis	52	Raw	Y
FSL M7-0952	Paenibacillus	cf. peoriae	67	Raw	Y
FSL M7-0016	Paenibacillus	odorifer	74	Raw	Y
FSL M7-0166	Paenibacillus	odorifer	74	Raw	Y
FSL M7-0547	Paenibacillus	odorifer	74	Raw	Y
FSL M7-0113	Paenibacillus	sp.	77	Raw	Y
FSL M7-0660	Paenibacillus	sp.	77	Raw	Y
FSL M7-0801	Paenibacillus	sp.	77	Raw	Y
FSL M7-1046	Paenibacillus	sp.	77	Raw	Y
FSL M7-0330	Paenibacillus	odorifer	79	Raw	Y
FSL M7-0165	Paenibacillus	graminis	87	Raw	Y
FSL M7-1455	Paenibacillus	cf. cookii	138	Raw	Y
FSL M7-0008	Paenibacillus	cf. peoriae	157	Raw	Y
FSL M7-0033	Paenibacillus	cf. peoriae	157	Raw	Y
FSL M7-0324	Paenibacillus	cf. peoriae	157	Raw	Y
FSL M7-1104	Paenibacillus	cf. peoriae	157	Raw	Y
FSL M7-0518	Paenibacillus	cf. peoriae	170	Raw	Y
FSL M7-0519	Paenibacillus	cf. peoriae	170	Raw	Y
FSL M7-0624	Paenibacillus	cf. peoriae	170	Raw	Y
FSL M7-0731	Paenibacillus	cf. peoriae	170	Raw	Y
FSL M7-0798	Paenibacillus	cf. peoriae	170	Raw	Y
FSL M7-0799	Paenibacillus	cf. peoriae	170	Raw	Y
FSL M7-0802	Paenibacillus	cf. peoriae	170	Raw	Y
FSL M7-0803	Paenibacillus	cf. peoriae	170	Raw	Y
FSL M7-0804	Paenibacillus	cf. peoriae	170	Raw	Y
FSL M7-0805	Paenibacillus	cf. peoriae	170	Raw	Y
FSL M7-0824	Paenibacillus	cf. peoriae	170	Raw	Y
FSL M7-0867	Paenibacillus	cf. peoriae	170	Raw	Y
FSL M7-0890	Paenibacillus	cf. peoriae	170	Raw	Y
FSL M7-0891	Paenibacillus	cf. peoriae	170	Raw	Y
FSL M7-1081	Paenibacillus	cf. peoriae	170	Raw	Y
FSL M7-1085	Paenibacillus	cf. peoriae	170	Raw	Y
FSL M7-1112	Paenibacillus	cf. peoriae	170	Raw	Y
FSL M7-1113	Paenibacillus	cf. peoriae	170	Raw	Y
FSL M7-1170	Paenibacillus	cf. peoriae	170	Raw	Y
FSL M7-0058	Paenibacillus	cf. peoriae	179	Raw	Y
FSL M7-0060	Paenibacillus	cf. peoriae	179	Raw	Y
FSL M7-0061	Paenibacillus	cf. peoriae	179	Raw	Y
FSL M7-0064	Paenibacillus	cf. peoriae	179	Raw	Y
FSL M7-0102	Paenibacillus	cf. peoriae	179	Raw	Y
FSL M7-0201	Paenibacillus	cf. peoriae	179	Raw	Y
FSL M7-0287	Paenibacillus	cf. peoriae	179	Raw	Y
FSL M7-0289	Paenibacillus	cf. peoriae	179	Raw	Y
FSL M7-0306	Paenibacillus	cf. peoriae	179	Raw	Y
FSL M7-0382	Paenibacillus	cf. peoriae	179	Raw	Y
FSL M7-0383	Paenibacillus	cf. peoriae	179	Raw	Y
FSL M7-0386	Paenibacillus	cf. peoriae	179	Raw	Y
FSL M7-0387	Paenibacillus	cf. peoriae	179	Raw	Y
FSL M7-0469	Paenibacillus	cf. peoriae	179	Raw	Y
FSL M7-0479	Paenibacillus	cf. peoriae	179	Raw	Y
FSL M7-0480	Paenibacillus	cf. peoriae	179	Raw	Y
FSL M7-0539	Paenibacillus	cf. peoriae	179	Raw	Y
FSL M7-0617	Paenibacillus	cf. peoriae	179	Raw	Y
FSL M7-0629	Paenibacillus	cf. peoriae	179	Raw	Y
FSL M7-0672	Paenibacillus	cf. peoriae	179	Raw	Y
FSL M7-0673	Paenibacillus	cf. peoriae	179	Raw	Y
FSL M7-0676	Paenibacillus	cf. peoriae	179	Raw	Y
FSL M7-0682	Paenibacillus	cf. peoriae	179	Raw	Y
FSL M7-0683	Paenibacillus	cf. peoriae	179	Raw	Y
FSL M7-0688	Paenibacillus	cf. peoriae	179	Raw	Y
FSL M7-0689	Paenibacillus	cf. peoriae	179	Raw	Y
FSL M7-0692	Paenibacillus	cf. peoriae	179	Raw	Y
FSL M7-0979	Paenibacillus	cf. peoriae	179	Raw	Y
FSL M7-0980	Paenibacillus	cf. peoriae	179	Raw	Y
FSL M7-0981	Paenibacillus	cf. peoriae	179	Raw	Y
FSL M7-0985	Paenibacillus	cf. peoriae	179	Raw	Y
FSL M7-1066	Paenibacillus	cf. peoriae	179	Raw	Y
FSL M7-1068	Paenibacillus	cf. peoriae	179	Raw	Y
FSL M7-1122	Paenibacillus	cf. peoriae	179	Raw	Y
FSL M7-1123	Paenibacillus	cf. peoriae	179	Raw	Y
FSL M7-1125	Paenibacillus	cf. peoriae	179	Raw	Y
FSL M7-1346	Paenibacillus	cf. peoriae	179	Raw	Y
FSL M7-1347	Paenibacillus	cf. peoriae	179	Raw	Y
FSL M7-1400	Paenibacillus	cf. peoriae	179	Raw	Y
FSL M7-1499	Paenibacillus	cf. peoriae	179	Raw	Y
FSL M7-1500	Paenibacillus	cf. peoriae	179	Raw	Y
FSL M7-1544	Paenibacillus	cf. peoriae	179	Raw	Y
FSL M7-0290	Paenibacillus	amylolyticus s.l.	189	Raw	Y
FSL M7-0007	Paenibacillus	cf. peoriae	199	Raw	Y
FSL M7-0010	Paenibacillus	cf. peoriae	199	Raw	Y
FSL M7-0106	Paenibacillus	cf. peoriae	199	Raw	Y
FSL M7-0108	Paenibacillus	cf. peoriae	199	Raw	Y
FSL M7-0323	Paenibacillus	cf. peoriae	199	Raw	Y
FSL M7-0325	Paenibacillus	cf. peoriae	199	Raw	Y
FSL M7-0326	Paenibacillus	cf. peoriae	199	Raw	Y
FSL M7-0470	Paenibacillus	cf. peoriae	199	Raw	Y
FSL M7-0471	Paenibacillus	cf. peoriae	199	Raw	Y
FSL M7-0483	Paenibacillus	cf. peoriae	199	Raw	Y
FSL M7-0487	Paenibacillus	cf. peoriae	199	Raw	Y
FSL M7-0620	Paenibacillus	cf. peoriae	199	Raw	Y
FSL M7-0621	Paenibacillus	cf. peoriae	199	Raw	Y
FSL M7-0622	Paenibacillus	cf. peoriae	199	Raw	Y
FSL M7-0734	Paenibacillus	cf. peoriae	199	Raw	Y
FSL M7-0735	Paenibacillus	cf. peoriae	199	Raw	Y
FSL M7-0739	Paenibacillus	cf. peoriae	199	Raw	Y
FSL M7-0789	Paenibacillus	cf. peoriae	199	Raw	Y
FSL M7-0790	Paenibacillus	cf. peoriae	199	Raw	Y
FSL M7-0893	Paenibacillus	cf. peoriae	199	Raw	Y
FSL M7-1114	Paenibacillus	cf. peoriae	199	Raw	Y
FSL M7-1117	Paenibacillus	cf. peoriae	199	Raw	Y
FSL M7-0136	Paenibacillus	cf. peoriae	239	Raw	Y
FSL M7-1533	Paenibacillus	cf. peoriae	239	Raw	Y
FSL M7-1534	Paenibacillus	cf. peoriae	239	Raw	Y
FSL M7-0831	Paenibacillus	cf. cookii	332	Raw	Y
FSL M7-0900	Paenibacillus	cf. cookii	332	Raw	Y
FSL M7-0955	Paenibacillus	cf. cookii	332	Raw	Y
FSL M7-0014	Paenibacillus	cf. peoriae	334	Raw	Y
FSL M7-0686	Paenibacillus	cf. peoriae	334	Raw	Y
FSL M7-0687	Paenibacillus	cf. peoriae	334	Raw	Y
FSL R5-0488	Paenibacillus	sp.	2	Processed	N
FSL R5-0653	Paenibacillus	sp.	2	Processed	N
FSL R5-0656	Paenibacillus	sp.	2	Processed	N
FSL R5-0657	Paenibacillus	sp.	2	Processed	N
FSL R5-0704	Paenibacillus	sp.	2	Processed	N
FSL R5-0730	Paenibacillus	sp.	2	Processed	N
FSL R5-0745	Paenibacillus	sp.	2	Processed	N
FSL R5-0746	Paenibacillus	sp.	2	Processed	N
FSL R5-0747	Paenibacillus	sp.	2	Processed	N
FSL R5-0750	Paenibacillus	sp.	2	Processed	N
FSL R5-0577	Paenibacillus	sp.	7	Processed	N
FSL R5-0626	Paenibacillus	sp.	7	Processed	N
FSL R5-0210	Paenibacillus	amylolyticus	14	Processed	N
FSL R5-0327	Paenibacillus	amylolyticus	14	Processed	N
FSL R5-0222	Paenibacillus	sp.	15	Processed	N
FSL R5-0279	Paenibacillus	sp.	15	Processed	N
FSL R5-0284	Paenibacillus	sp.	15	Processed	N
FSL R5-0337	Paenibacillus	sp.	15	Processed	N
FSL R5-0338	Paenibacillus	sp.	15	Processed	N
FSL R5-0469	Paenibacillus	sp.	15	Processed	N
FSL R5-0487	Paenibacillus	sp.	15	Processed	N
FSL R5-0489	Paenibacillus	sp.	15	Processed	N
FSL R5-0514	Paenibacillus	sp.	15	Processed	N
FSL R5-0563	Paenibacillus	sp.	15	Processed	N
FSL R5-0578	Paenibacillus	sp.	15	Processed	N
FSL R5-0639	Paenibacillus	sp.	15	Processed	N
FSL R5-0693	Paenibacillus	sp.	15	Processed	N
FSL R5-0645	Paenibacillus	sp.	16	Processed	N
FSL R5-0482	Paenibacillus	sp.	19	Processed	N
FSL R5-0483	Paenibacillus	sp.	19	Processed	N
FSL R5-0227	Paenibacillus	sp.	21	Processed	N
FSL R5-0732	Paenibacillus	sp.	21	Processed	N
FSL R5-0740	Paenibacillus	sp.	21	Processed	N
FSL R5-0742	Paenibacillus	sp.	21	Processed	N
FSL R5-0192	Paenibacillus	amylolyticus s.l.	23	Processed	N
FSL R5-0228	Paenibacillus	amylolyticus	23	Processed	N
FSL R5-0281	Paenibacillus	amylolyticus	23	Processed	N
FSL R5-0326	Paenibacillus	amylolyticus	23	Processed	N
FSL R5-0480	Paenibacillus	amylolyticus	23	Processed	N
FSL R5-0484	Paenibacillus	sp.	23	Processed	N
FSL R5-0561	Paenibacillus	amylolyticus	23	Processed	N
FSL R5-0705	Paenibacillus	amylolyticus	23	Processed	N
FSL R5-0706	Paenibacillus	amylolyticus	23	Processed	N
FSL R5-0731	Paenibacillus	amylolyticus	23	Processed	N
FSL R5-0459	Paenibacillus	sp.	27	Processed	N
FSL R5-0524	Paenibacillus	sp.	27	Processed	N
FSL R5-0557	Paenibacillus	sp.	27	Processed	N
FSL R5-0558	Paenibacillus	sp.	27	Processed	N
FSL R5-0634	Paenibacillus	sp.	27	Processed	N
FSL R5-0635	Paenibacillus	sp.	27	Processed	N
FSL R5-0699	Paenibacillus	sp.	27	Processed	N
FSL R5-0763	Paenibacillus	sp.	27	Processed	N
FSL R5-0764	Paenibacillus	sp.	27	Processed	N
FSL R5-0769	Paenibacillus	sp.	27	Processed	N
FSL R5-0770	Paenibacillus	sp.	27	Processed	N
FSL R5-0481	Paenibacillus	sp.	30	Processed	N
FSL R5-0330	Paenibacillus	sp.	33	Processed	N
FSL R5-0278	Paenibacillus	sp.	35	Processed	N
FSL R5-0471	Paenibacillus	sp.	36	Processed	N
FSL R5-0476	Paenibacillus	sp.	36	Processed	N
FSL R5-0479	Paenibacillus	sp.	36	Processed	N
FSL R5-0707	Paenibacillus	sp.	46	Processed	N
FSL R5-0291	Paenibacillus	sp.	81	Processed	N
FSL R5-0294	Paenibacillus	sp.	81	Processed	N
FSL R5-0345	Paenibacillus	sp.	81	Processed	N
FSL R5-0348	Paenibacillus	sp.	81	Processed	N
FSL R5-0568	Paenibacillus	sp.	88	Processed	N
FSL R5-0490	Paenibacillus	sp.	93	Processed	N
FSL R5-0195	Paenibacillus	pabuli	100	Processed	N
FSL R5-0663	Paenibacillus	pabuli	100	Processed	N
FSL R5-0715	Paenibacillus	pabuli	100	Processed	N
FSL R5-0716	Paenibacillus	pabuli	100	Processed	N
FSL R5-0748	Paenibacillus	pabuli	100	Processed	N
FSL R5-0749	Paenibacillus	pabuli	100	Processed	N
FSL R5-0751	Paenibacillus	pabuli	100	Processed	N
FSL R5-0341	Paenibacillus	amylolyticus	108	Processed	N
FSL R5-0342	Paenibacillus	amylolyticus	108	Processed	N
FSL R5-0343	Paenibacillus	amylolyticus	108	Processed	N
FSL R5-0346	Paenibacillus	amylolyticus	108	Processed	N
FSL R5-0621	Paenibacillus	amylolyticus	111	Processed	N
FSL R5-0624	Paenibacillus	amylolyticus	111	Processed	N
FSL R5-0625	Paenibacillus	amylolyticus	111	Processed	N
FSL R5-0628	Paenibacillus	amylolyticus	111	Processed	N
FSL R5-0629	Paenibacillus	amylolyticus	111	Processed	N
FSL R5-0631	Paenibacillus	amylolyticus	111	Processed	N
FSL R5-0632	Paenibacillus	amylolyticus	111	Processed	N
FSL R5-0700	Paenibacillus	amylolyticus	111	Processed	N
FSL R5-0701	Paenibacillus	amylolyticus	111	Processed	N
FSL R5-0702	Paenibacillus	amylolyticus	111	Processed	N
FSL R5-0754	Paenibacillus	amylolyticus	111	Processed	N
FSL R5-0755	Paenibacillus	amylolyticus	111	Processed	N
FSL R5-0636	Paenibacillus	odorifer	180	Processed	N
FSL R5-0637	Paenibacillus	sp.	180	Processed	N
FSL R5-0638	Paenibacillus	sp.	180	Processed	N
FSL R5-0287	Paenibacillus	amylolyticus	189	Processed	N
FSL R5-0378	Paenibacillus	cineris/rhizosphaerae	214	Processed	N
FSL R5-0321	Paenibacillus	sp.	232	Processed	N
FSL R5-0323	Paenibacillus	sp.	232	Processed	N
FSL R5-0470	Paenibacillus	odorifer	232	Processed	N
FSL R5-0472	Paenibacillus	sp.	232	Processed	N
FSL R5-0473	Paenibacillus	sp.	233	Processed	N
FSL R5-0475	Paenibacillus	odorifer	234	Processed	N
FSL R5-0527	Paenibacillus	macerans	238	Processed	N
FSL R5-0529	Paenibacillus	cf. peoriae	239	Processed	N
FSL R5-0622	Paenibacillus	amylolyticus s.l.	250	Processed	N
FSL R5-0623	Paenibacillus	sp.	250	Processed	N
FSL R5-0713	Paenibacillus	xylanilyticus	259	Processed	N
FSL R5-0738	Paenibacillus	odorifer	260	Processed	N
FSL R5-0739	Paenibacillus	sp.	260	Processed	N
FSL R5-0741	Paenibacillus	sp.	260	Processed	N
FSL R5-0743	Paenibacillus	sp.	260	Processed	N
FSL R5-0744	Paenibacillus	sp.	260	Processed	N
FSL R5-0765	Paenibacillus	sp.	261	Processed	N
FSL R5-0766	Paenibacillus	amylolyticus s.l.	261	Processed	N
FSL R5-0767	Paenibacillus	sp.	261	Processed	N
FSL R5-0768	Paenibacillus	sp.	261	Processed	N
FSL R5-0325	Paenibacillus	amylolyticus s.l.	264	Processed	N
FSL R5-0344	Paenibacillus	odorifer	265	Processed	N
FSL R5-0407	Paenibacillus	sp.	266	Processed	N
FSL R5-0486	Paenibacillus	amylolyticus s.l.	274	Processed	N
FSL R5-0517	Paenibacillus	xylanilyticus	275	Processed	N
FSL R5-0519	Paenibacillus	xylanilyticus	276	Processed	N
FSL E2-0271	Paenibacillus	odorifer	2	Processed	N
FSL E2-0220	Paenibacillus	odorifer	2	Processed	N
FSL E2-0227	Paenibacillus	odorifer	2	Processed	N
FSL E2-0264	Paenibacillus	odorifer	2	Processed	N
FSL E2-0168	Paenibacillus	odorifer	2	Processed	N
FSL E2-0175	Paenibacillus	odorifer	2	Processed	N
FSL E2-0256	Paenibacillus	odorifer	2	Processed	N
FSL E2-0261	Paenibacillus	odorifer	4	Processed	N
FSL E2-0169	Paenibacillus	odorifer	7	Processed	N
FSL E2-0189	Paenibacillus	odorifer	11	Processed	N
FSL E2-0269	Paenibacillus	odorifer	13	Processed	N
FSL E2-0270	Paenibacillus	odorifer	13	Processed	N
FSL E2-0170	Paenibacillus	amylolyticus s.I.	14	Processed	N
FSL E2-0280	Paenibacillus	odorifer	15	Processed	N
FSL E2-0219	Paenibacillus	odorifer	15	Processed	N
FSL E2-0262	Paenibacillus	odorifer	15	Processed	N
FSL E2-0183	Paenibacillus	odorifer	15	Processed	N
FSL E2-0188	Paenibacillus	odorifer	15	Processed	N
FSL E2-0193	Paenibacillus	odorifer	15	Processed	N
FSL E2-0279	Paenibacillus	odorifer	16	Processed	N
FSL E2-0206	Paenibacillus	odorifer	21	Processed	N
FSL E2-0217	Paenibacillus	odorifer	21	Processed	N
FSL E2-0216	Paenibacillus	amylolyticus s.I.	23	Processed	N
FSL E2-0171	Paenibacillus	odorifer	27	Processed	N
FSL E2-0198	Paenibacillus	odorifer	27	Processed	N
FSL E2-0255	Paenibacillus	odorifer	27	Processed	N
FSL E2-0223	Paenibacillus	amylolyticus s.I.	28	Processed	N
FSL E2-0276	Paenibacillus	odorifer	33	Processed	N
FSL E2-0224	Paenibacillus	odorifer	35	Processed	N
FSL E2-0228	Paenibacillus	odorifer	35	Processed	N
FSL E2-0221	Paenibacillus	odorifer	36	Processed	N
FSL E2-0226	Paenibacillus	odorifer	36	Processed	N
FSL E2-0191	Paenibacillus	odorifer	36	Processed	N
FSL E2-0260	Paenibacillus	odorifer	40	Processed	N
FSL E2-0176	Paenibacillus	odorifer	46	Processed	N
FSL E2-0274	Paenibacillus	odorifer	46	Processed	N
FSL E2-0179	Paenibacillus	odorifer	74	Processed	N
FSL E2-0184	Paenibacillus	odorifer	74	Processed	N
FSL E2-0186	Paenibacillus	odorifer	74	Processed	N
FSL E2-0205	Paenibacillus	odorifer	81	Processed	N
FSL E2-0225	Paenibacillus	odorifer	81	Processed	N
FSL E2-0275	Paenibacillus	odorifer	81	Processed	N
FSL E2-0199	Paenibacillus	odorifer	81	Processed	N
FSL E2-0230	Paenibacillus	odorifer	115	Processed	N
FSL E2-0231	Paenibacillus	odorifer	115	Processed	N
FSL E2-0185	Paenibacillus	odorifer	115	Processed	N
FSL E2-0248	Paenibacillus	odorifer	115	Processed	N
FSL E2-0204	Paenibacillus	cf. peoriae	157	Processed	N
FSL E2-0181	Paenibacillus	cf. peoriae	170	Processed	N
FSL E2-0172	Paenibacillus	cf. peoriae	179	Processed	N
FSL E2-0194	Paenibacillus	cf. peoriae	179	Processed	N
FSL E2-0207	Paenibacillus	odorifer	180	Processed	N
FSL E2-0165	Paenibacillus	odorifer	180	Processed	N
FSL E2-0200	Paenibacillus	odorifer	180	Processed	N
FSL E2-0167	Paenibacillus	graminis	196	Processed	N
FSL E2-0192	Paenibacillus	graminis	202	Processed	N
FSL E2-0177	Paenibacillus	odorifer	524	Processed	N
FSL E2-0190	Paenibacillus	odorifer	527	Processed	N
FSL E2-0201	Paenibacillus	odorifer	529	Processed	N
FSL E2-0202	Paenibacillus	odorifer	530	Processed	N
FSL E2-0155	Paenibacillus	odorifer	2	Processed	N
FSL E2-0156	Paenibacillus	odorifer	2	Processed	N
FSL E2-0150	Paenibacillus	odorifer	2	Processed	N
FSL E2-0161	Paenibacillus	odorifer	11	Processed	N
FSL E2-0151	Paenibacillus	amylolyticus s.l.	22	Processed	N
FSL E2-0160	Paenibacillus	amylolyticus s.l.	22	Processed	N
FSL E2-0153	Paenibacillus	odorifer	36	Processed	N
FSL E2-0158	Paenibacillus	odorifer	40	Processed	N
FSL E2-0157	Paenibacillus	odorifer	74	Processed	N
FSL E2-0164	Paenibacillus	odorifer	180	Processed	N
FSL P2-0569	Paenibacillus	odorifer	2	Raw	Y
FSL P2-0570	Paenibacillus	odorifer	2	Raw	Y
FSL P4-0269	Paenibacillus	odorifer	2	Raw	Y
FSL P4-0345	Paenibacillus	odorifer	2	Raw	Y
FSL P4-0346	Paenibacillus	odorifer	2	Raw	Y
FSL P4-0270	Paenibacillus	odorifer	7	Raw	Y
FSL P4-0366	Paenibacillus	odorifer	13	Raw	Y
FSL P2-0139	Paenibacillus	odorifer	15	Raw	Y
FSL P2-0324	Paenibacillus	odorifer	15	Raw	Y
FSL P2-0442	Paenibacillus	odorifer	15	Raw	Y
FSL P2-0443	Paenibacillus	odorifer	15	Raw	Y
FSL P2-0470	Paenibacillus	odorifer	15	Raw	Y
FSL P2-0471	Paenibacillus	odorifer	15	Raw	Y
FSL P2-0515	Paenibacillus	odorifer	15	Raw	Y
FSL P4-0019	Paenibacillus	odorifer	15	Raw	Y
FSL P4-0022	Paenibacillus	odorifer	15	Raw	Y
FSL P4-0174	Paenibacillus	odorifer	15	Raw	Y
FSL P4-0192	Paenibacillus	odorifer	15	Raw	Y
FSL P4-0194	Paenibacillus	odorifer	15	Raw	Y
FSL P4-0215	Paenibacillus	odorifer	15	Raw	Y
FSL P4-0293	Paenibacillus	odorifer	15	Raw	Y
FSL P4-0342	Paenibacillus	odorifer	15	Raw	Y
FSL P4-0384	Paenibacillus	odorifer	15	Raw	Y
FSL P4-0434	Paenibacillus	odorifer	15	Raw	Y
FSL W7-1042	Paenibacillus	odorifer	15	Raw	Y
FSL W7-1087	Paenibacillus	odorifer	15	Raw	Y
FSL P4-0235	Paenibacillus	odorifer	16	Raw	Y
FSL P4-0502	Paenibacillus	odorifer	18	Raw	Y
FSL P4-0288	Paenibacillus	odorifer	19	Raw	Y
FSL P2-0038	Paenibacillus	odorifer	21	Raw	Y
FSL P2-0532	Paenibacillus	odorifer	21	Raw	Y
FSL P2-0536	Paenibacillus	odorifer	21	Raw	Y
FSL P2-0537	Paenibacillus	odorifer	21	Raw	Y
FSL P2-0559	Paenibacillus	odorifer	21	Raw	Y
FSL P4-0070	Paenibacillus	odorifer	21	Raw	Y
FSL P4-0071	Paenibacillus	odorifer	21	Raw	Y
FSL P4-0072	Paenibacillus	odorifer	21	Raw	Y
FSL P4-0092	Paenibacillus	odorifer	21	Raw	Y
FSL W7-1016	Paenibacillus	odorifer	21	Raw	Y
FSL P2-0079	Paenibacillus	amylolyticus s.l.	23	Raw	Y
FSL P2-0120	Paenibacillus	amylolyticus s.l.	23	Raw	Y
FSL P4-0102	Paenibacillus	amylolyticus s.l.	23	Raw	Y
FSL P4-0481	Paenibacillus	amylolyticus s.l.	23	Raw	Y
FSL P2-0444	Paenibacillus	odorifer	27	Raw	Y
FSL P2-0445	Paenibacillus	odorifer	27	Raw	Y
FSL P4-0187	Paenibacillus	odorifer	27	Raw	Y
FSL P4-0220	Paenibacillus	amylolyticus s.l.	28	Raw	Y
FSL P4-0491	Paenibacillus	amylolyticus s.l.	28	Raw	Y
FSL P4-0119	Paenibacillus	amylolyticus s.l.	29	Raw	Y
FSL P4-0176	Paenibacillus	amylolyticus s.l.	29	Raw	Y
FSL P4-0196	Paenibacillus	amylolyticus s.l.	29	Raw	Y
FSL P4-0295	Paenibacillus	amylolyticus s.l.	29	Raw	Y
FSL P2-0468	Paenibacillus	odorifer	35	Raw	Y
FSL P4-0053	Paenibacillus	odorifer	35	Raw	Y
FSL P2-0073	Paenibacillus	odorifer	36	Raw	Y
FSL P2-0074	Paenibacillus	odorifer	36	Raw	Y
FSL P2-0075	Paenibacillus	odorifer	36	Raw	Y
FSL P4-0308	Paenibacillus	odorifer	36	Raw	Y
FSL P4-0317	Paenibacillus	graminis	39	Raw	Y
FSL P4-0514	Paenibacillus	graminis	39	Raw	Y
FSL P4-0515	Paenibacillus	graminis	39	Raw	Y
FSL W7-1071	Paenibacillus	graminis	39	Raw	Y
FSL P4-0511	Paenibacillus	odorifer	40	Raw	Y
FSL W7-1064	Paenibacillus	odorifer	40	Raw	Y
FSL W7-1089	Paenibacillus	odorifer	40	Raw	Y
FSL P2-0327	Paenibacillus	borealis	41	Raw	Y
FSL P2-0089	Paenibacillus	graminis	45	Raw	Y
FSL P2-0095	Paenibacillus	graminis	45	Raw	Y
FSL P2-0307	Paenibacillus	sp.	50	Raw	Y
FSL P2-0308	Paenibacillus	sp.	50	Raw	Y
FSL P4-0129	Paenibacillus	sp.	50	Raw	Y
FSL P2-0028	Paenibacillus	cf. peoriae	67	Raw	Y
FSL P2-0043	Paenibacillus	cf. peoriae	67	Raw	Y
FSL P2-0058	Paenibacillus	cf. peoriae	67	Raw	Y
FSL P2-0059	Paenibacillus	cf. peoriae	67	Raw	Y
FSL P2-0335	Paenibacillus	sp.	74	Raw	Y
FSL P4-0131	Paenibacillus	sp.	74	Raw	Y
FSL P4-0520	Paenibacillus	sp.	77	Raw	Y
FSL P4-0372	Paenibacillus	amylolyticus s.l.	83	Raw	Y
FSL P2-0535	Paenibacillus	graminis	87	Raw	Y
FSL P4-0114	Paenibacillus	graminis	87	Raw	Y
FSL P4-0116	Paenibacillus	graminis	87	Raw	Y
FSL P4-0178	Paenibacillus	graminis	87	Raw	Y
FSL P4-0489	Paenibacillus	graminis	87	Raw	Y
FSL P4-0348	Paenibacillus	amylolyticus	111	Raw	Y
FSL P2-0002	Paenibacillus	cf. cookii	138	Raw	Y
FSL P2-0003	Paenibacillus	cf. cookii	138	Raw	Y
FSL P2-0151	Paenibacillus	cf. cookii	138	Raw	Y
FSL P4-0208	Paenibacillus	cf. cookii	138	Raw	Y
FSL P4-0209	Paenibacillus	cf. cookii	138	Raw	Y
FSL P4-0213	Paenibacillus	cf. cookii	138	Raw	Y
FSL P4-0363	Paenibacillus	cf. cookii	138	Raw	Y
FSL P4-0457	Paenibacillus	cf. cookii	138	Raw	Y
FSL P2-0150	Paenibacillus	lactis	139	Raw	Y
FSL P2-0173	Paenibacillus	cf. peoriae	157	Raw	Y
FSL P2-0175	Paenibacillus	cf. peoriae	157	Raw	Y
FSL P2-0190	Paenibacillus	cf. peoriae	157	Raw	Y
FSL P2-0191	Paenibacillus	cf. peoriae	157	Raw	Y
FSL P4-0047	Paenibacillus	cf. peoriae	157	Raw	Y
FSL P4-0048	Paenibacillus	cf. peoriae	157	Raw	Y
FSL P4-0338	Paenibacillus	graminis	163	Raw	Y
FSL P4-0081	Paenibacillus	sp.	168	Raw	Y
FSL P2-0422	Paenibacillus	cf. peoriae	170	Raw	Y
FSL P2-0423	Paenibacillus	cf. peoriae	170	Raw	Y
FSL P4-0382	Paenibacillus	cf. peoriae	170	Raw	Y
FSL P4-0432	Paenibacillus	cf. peoriae	170	Raw	Y
FSL P2-0044	Paenibacillus	cf. peoriae	179	Raw	Y
FSL P2-0057	Paenibacillus	cf. peoriae	179	Raw	Y
FSL P2-0060	Paenibacillus	cf. peoriae	179	Raw	Y
FSL P2-0368	Paenibacillus	cf. peoriae	179	Raw	Y
FSL P2-0421	Paenibacillus	cf. peoriae	179	Raw	Y
FSL P2-0547	Paenibacillus	cf. peoriae	179	Raw	Y
FSL P4-0017	Paenibacillus	cf. peoriae	179	Raw	Y
FSL P4-0049	Paenibacillus	cf. peoriae	179	Raw	Y
FSL P4-0056	Paenibacillus	cf. peoriae	179	Raw	Y
FSL P4-0212	Paenibacillus	cf. peoriae	179	Raw	Y
FSL P4-0222	Paenibacillus	cf. peoriae	179	Raw	Y
FSL P4-0416	Paenibacillus	cf. peoriae	179	Raw	Y
FSL P4-0418	Paenibacillus	cf. peoriae	179	Raw	Y
FSL W7-1022	Paenibacillus	cf. peoriae	179	Raw	Y
FSL W7-1041	Paenibacillus	cf. peoriae	179	Raw	Y
FSL W7-1052	Paenibacillus	cf. peoriae	179	Raw	Y
FSL W7-1107	Paenibacillus	cf. peoriae	179	Raw	Y
FSL P4-0055	Paenibacillus	amylolyticus s.l.	184	Raw	Y
FSL P2-0530	Paenibacillus	amylolyticus s.l.	189	Raw	Y
FSL P2-0322	Paenibacillus	cf. peoriae	199	Raw	Y
FSL P2-0419	Paenibacillus	cf. peoriae	199	Raw	Y
FSL P2-0420	Paenibacillus	cf. peoriae	199	Raw	Y
FSL P4-0291	Paenibacillus	cf. peoriae	199	Raw	Y
FSL P4-0367	Paenibacillus	cf. peoriae	199	Raw	Y
FSL P4-0113	Paenibacillus	cf. peoriae	239	Raw	Y
FSL P4-0189	Paenibacillus	cf. peoriae	239	Raw	Y
FSL P4-0138	Paenibacillus	amylolyticus s.l.	274	Raw	Y
FSL P2-0132	Paenibacillus	cf. cookii	332	Raw	Y
FSL P2-0134	Paenibacillus	cf. peoriae	334	Raw	Y
FSL P2-0135	Paenibacillus	cf. peoriae	334	Raw	Y
FSL P2-0163	Paenibacillus	cf. peoriae	334	Raw	Y
FSL P2-0136	Paenibacillus	graminis	335	Raw	Y
FSL W7-1054	Paenibacillus	graminis	336	Raw	Y
FSL W7-1038	Paenibacillus	cf. pabuli	338	Raw	Y
FSL W7-1062	Paenibacillus	cf. pabuli	338	Raw	Y
FSL W7-1063	Paenibacillus	cf. pabuli	338	Raw	Y
FSL W7-1088	Paenibacillus	cf. pabuli	338	Raw	Y
FSL W7-1067	Paenibacillus	graminis	339	Raw	Y
FSL W7-1044	Paenibacillus	cf. peoriae	340	Raw	Y
FSL W7-1045	Paenibacillus	cf. peoriae	340	Raw	Y
FSL W7-1066	Paenibacillus	cf. peoriae	340	Raw	Y
FSL W7-1085	Paenibacillus	cf. peoriae	340	Raw	Y
FSL P4-0127	Paenibacillus	macerans	343	Raw	Y
FSL W7-1109	Paenibacillus	macerans	343	Raw	Y
FSL P4-0015	Paenibacillus	amylolyticus s.l.	345	Raw	Y
FSL P4-0063	Paenibacillus	odorifer	346	Raw	Y
FSL P4-0184	Paenibacillus	odorifer	346	Raw	Y
FSL P4-0089	Paenibacillus	odorifer	348	Raw	Y
FSL P4-0107	Paenibacillus	graminis	349	Raw	Y
1General source of isolate: Raw (isolated from heat-treated raw milk), Processed (in-process and pasteurized fluid milk and milk products), or Environment (water, soil, teat end swabs, feed, and manure)
2Denotes whether the isolate came from a source that was spore treated (heated at 80°C for 12 min, or 100°C for 30 min)
